# Supplementary material for: Multivariate genome-wide associations for immune traits in two maternal pig lines
Source: BMC Genomics. 2023 Aug 28;24:492. doi: 10.1186/s12864-023-09594-w (PMC10463314; doi:10.1186/s12864-023-09594-w)
Supplement: Supplementary file 3 — Supplementary Material 3 [file 12864_2023_9594_MOESM3_ESM.xlsx]

## Sheet: Tabelle1
Table S1: Significant SNPs associated with immune relevant traits identified by univariate GWAS.
Breed	Trait	SSC	SNP	Position	m/M allele	MAF	adj. P-value/BF	Type of significance	Method	QTL	Nearest gene within QTL
LW	MCH	1	ALGA0000795	8724875	A/G	0.4347	0.0306415	CHR	PLINK	1	TULP4, GTF2H5, SERAC1, SYNJ2, SNX9, ZDHHC14, TMEM242
LW	MCH	1	ASGA0000892	8739103	T/C	0.4347	0.0306415	CHR	PLINK	1
LW	MCH	1	ALGA0000837	8810463	T/G	0.4347	0.0306415	CHR	PLINK	1
LW	MCH	1	ASGA0000925	8896901	T/C	0.4347	0.0306415	CHR	PLINK	1
LW	MCH	1	ALGA0106880	9725288	A/G	0.4669	0.0306415	CHR	PLINK	1
LW	MCH	1	ASGA0000922	10777632	C/T	0.4355	0.0414767	CHR	PLINK	2
LW	MCH	1	H3GA0000711	10830305	A/G	0.4347	0.0306415	CHR	PLINK	2
LW	HMG	2	DRGA0002793	21669969	A/G	0.1306	0.028242	CHR	PLINK	3
LW	HMG	2	ASGA0101016	21751485	C/T	0.1335	0.028242	CHR	PLINK	3
LW	HMG	2	ALGA0012559	22792581	G/A	0.1413	0.028242	CHR	PLINK	4
LW	HMG	2	ALGA0012570	22989364	T/G	0.1413	0.028242	CHR	PLINK	4
LR	HAP	2	MARC0055904	37117707	A/G	0.1364	0.0200585	CHR	PLINK	5	SLC17A6, ANO5, U6, NELL1
LR	HAP	2	ALGA0013060	37186143	C/T	0.05952	0.001/3.51	CHR	PLINK, BIMBAM	5
LR	HAP	2	ALGA0013078	37762734	A/G	0.05952	0.001/3.51	CHR	PLINK, BIMBAM	5
LR	HAP	2	MARC0064216	37514046	A/G	0.07784	0.0413264	CHR	PLINK	5
LR	HAP	2	MARC0018628	37632205	T/C	0.1419	0.0413264	CHR	PLINK	5
LR	HAP	2	ALGA0013104	37945462	G/T	0.05952	0.001/3.59	CHR	PLINK, BIMBAM	5
LR	HAP	2	DRGA0002935	37202269	C/T	0.05963	0.001/3.51	CHR	PLINK, BIMBAM	5
LR	HAP	2	ALGA0013106	38128487	T/C	0.1324	0.00510784	CHR	PLINK	6	NELL1
LR	BAS	3	MARC0006534	112713663	T/G	0.03571	0.0410713	GEN	PLINK	7	HADHB
LW	MCH	4	MARC0084905	4298000	G/A	0.04678	0.0479638	CHR	PLINK	8	COL22A1
LW	MCH	4	ASGA0017522	5419206	C/T	0.04776	0.0479638	CHR	PLINK	9
LR	MCV	4	ALGA0026246	82530260	T/G	0.04487	0.0184906	CHR	PLINK	10
LR	MCHC	5	ALGA0106408	17162699	C/T	0.02106	0.00410384	CHR	PLINK	11	SCN8A
LR	MCHC	5	H3GA0016097	23400843	A/C	0.4515	0.0302648	CHR	PLINK	12	LRIG3
LR	HMT	5	ASGA0025128	23778757	A/G	0.4212	0.0501624	CHR	PLINK	12
LR	HMT	5	ASGA0025132	23816873	G/A	0.4212	0.0501624	CHR	PLINK	12
LR	HMT	5	ASGA0025137	23933098	T/C	0.2134	0.0083068	CHR	PLINK	12
LR	HMT	5	ALGA0031314	24000573	G/T	0.2134	0.0083068	CHR	PLINK	12
LR	HMT	5	ASGA0025140	24069910	T/G	0.2134	0.0083068	CHR	PLINK	12
LR	HMT	5	ALGA0031321	24135911	A/C	0.207	0.0083068	CHR	PLINK	12
LR	MCHC	5	DRGA0005609	29991703	T/G	0.0293	0.0209053	CHR	PLINK	13
LR	MCHC	5	DRGA0005613	30469491	T/G	0.0293	0.0209053	CHR	PLINK	13	HMGA2
LR	MCHC	5	ASGA0025326	31271737	A/C	0.0293	0.0209053	CHR	PLINK	14	U6, ssc-mir-9808, CAND1
LR	MCHC	5	ALGA0034323	31867380	A/G	0.0293	0.0209053	CHR	PLINK	14
LR	MCHC	5	MARC0114715	32497165	A/C	0.02839	0.0351019	CHR	PLINK	15	IL26, IL22
LR	MCHC	5	ALGA0031657	32603961	C/T	0.02839	0.0351019	CHR	PLINK	15
LR	MCHC	5	ALGA0031690	33946621	A/G	0.02381	0.0183419	CHR	PLINK	16	CCT2, RAB3A, BEST3, MYRFL, CNOT2, KCNMB4, PTPRB
LR	HMT	5	H3GA0016244	34769398	A/G	0.3837	0.01/3.17	CHR	PLINK, BIMBAM	16
LR	MCHC	5	ALGA0031731	36197319	A/C	0.02656	0.0209053	CHR	PLINK	17	TRHDE, U4
LR	HMT	5	ALGA0031736	36314172	A/C	0.2883	0.0501624	CHR	PLINK	17
LR	HMT	5	ASGA0025454	36903934	C/T	0.2537	0.029443	CHR	PLINK	17
LR	HMT	5	ALGA0031749	37261727	T/C	0.4081	0.0188125	CHR	PLINK	18
LR	MCHC	5	INRA0019263	38864890	T/C	0.02656	0.0209053	CHR	PLINK	19
LR	MCHC	5	MARC0037200	38880761	T/C	0.02656	0.0209053	CHR	PLINK	19
LR	MCHC	5	rs334622443	42436328	A/T	0.03	0.0209053	CHR	PLINK	20	AMN1, ETFBKMT, DENND5B, SINHCAF, CAPRIN2, IPO8
LR	MCHC	5	DRGA0005776	43220509	C/T	0.02656	0.0209053	CHR	PLINK	20
LR	MCHC	5	DRGA0005773	43252599	A/G	0.02661	0.0209053	CHR	PLINK	20
LR	MCHC	5	MARC0113545	43293810	A/G	0.02656	0.0209053	CHR	PLINK	20
LR	MCHC	5	ALGA0031826	43320525	C/A	0.02656	0.0209053	CHR	PLINK	20
LR	MCHC	5	ASGA0025493	43385239	G/A	0.02656	0.0209053	CHR	PLINK	20
LR	MCHC	5	H3GA0016271	43428743	C/A	0.02656	0.0209053	CHR	PLINK	20
LR	MCHC	5	ASGA0025490	43480338	T/C	0.02656	0.0209053	CHR	PLINK	21	U6, TMTC1
LR	MCHC	5	DRGA0005767	43556787	C/T	0.02656	0.0209053	CHR	PLINK	21
LR	MCHC	5	MARC0003440	43664480	T/C	0.02656	0.0209053	CHR	PLINK	21
LR	MCHC	5	INRA0019288	43688401	T/C	0.02656	0.0209053	CHR	PLINK	21
LR	MCHC	5	MARC0030421	43750584	C/T	0.02656	0.0209053	CHR	PLINK	21
LR	MCHC	5	ALGA0031834	43879295	G/A	0.02656	0.0209053	CHR	PLINK	21
LR	MCHC	5	ALGA0031838	43979571	T/G	0.02656	0.0209053	CHR	PLINK	21
LR	MCHC	5	H3GA0016294	47424047	A/G	0.02656	0.0209053	CHR	PLINK	22	ITPR2
LR	MCHC	5	ALGA0031924	48896828	T/G	0.02289	0.0130944	GEN	PLINK	23	BCAT1
LR	MCHC	5	MARC0001027	50094492	G/A	0.02289	0.00539555	CHR	PLINK	24	SOX5
LR	MCHC	5	DRGA0005841	50243918	A/G	0.02289	0.00539555	CHR	PLINK	24
LR	MCHC	5	ALGA0032074	58601394	A/G	0.01374	0.00573607	GEN	PLINK	25	GRIN2B, EMP1
LR	MCHC	5	H3GA0016359	58625915	C/T	0.01374	0.00301994	CHR	PLINK	25
LR	MCHC	5	H3GA0016379	58840179	G/A	0.01374	0.00301994	CHR	PLINK	25
LR	MCHC	5	ALGA0032146	59340760	A/C	0.01374	0.00573607	GEN	PLINK	25
LR	MCV	5	ASGA0025778	61783155	A/G	0.04212	0.0244907	CHR	PLINK	26	TMEM52B, OLR1, CLEC7A, CLEC1A, CLEC12B, CLEC1B, CLEC12A, CLEC12B, CLEC2B, CD69, LOC100520491, CLEC2D, KLRB1, LOC100524679, PZP, A2M, KLRG1, M6PR, PHC1, A2ML1, RIMKLB
LR	MCV	5	ASGA0025791	61931507	A/G	0.04212	0.0244907	CHR	PLINK	26
LR	MCV	5	DRGA0005951	61966384	G/A	0.04212	0.0244907	CHR	PLINK	26
LR	MCV	5	ASGA0025794	62115185	T/G	0.04212	0.0244907	CHR	PLINK	26
LR	MCV	5	DRGA0005956	62134657	T/G	0.04212	0.0244907	CHR	PLINK	26
LR	MCHC	5	MARC0100616	62372560	C/T	0.01374	0.00410384	CHR	PLINK	26
LR	MCV	5	ALGA0032322	62455175	G/A	0.0815	0.0244907	CHR	PLINK	26
LR	MCV	5	DIAS0000002	62481418	A/G	0.0815	0.0244907	CHR	PLINK	26
LR	MCV	5	ASGA0025802	62601778	T/C	0.07234	0.0244907	CHR	PLINK	26
LR	MCV	5	ALGA0032345	62737145	T/C/G	0.06679	0.0244907	CHR	PLINK	26
LR	MCHC	5	ASGA0025827	63827447	G/A	0.01743	0.0304396	CHR	PLINK	27	ENO2
LW	RBC	5	ALGA0033064	77286779	T/C	0.01852	0.0212856	CHR	PLINK	28	SLC38A4, AMIGO2, PCED1B, RPAP3
LW	RBC	5	ASGA0093314	77402409	A/G	0.04094	0.0152841	CHR	PLINK	28
LW	RBC	5	ALGA0104452	77541676	A/G	0.04094	0.0152841	CHR	PLINK	28
LW	RBC	5	MARC0090729	77680830	C/T	0.04386	0.0152841	CHR	PLINK	28
LW	RBC	5	MARC0098250	77948633	G/A	0.01852	0.0212856	CHR	PLINK	28
LW	RBC	5	ALGA0109048	77962305	T/C	0.01852	0.0212856	CHR	PLINK	28
LW	RBC	5	ALGA0101247	77990021	A/G	0.01852	0.0212856	CHR	PLINK	28
LW	RBC	5	ALGA0104065	77997876	C/T	0.01852	0.0212856	CHR	PLINK	28
LW	RBC	5	MARC0009241	78029583	G/A	0.01852	0.0212856	CHR	PLINK	28
LW	RBC	5	ALGA0104516	78032160	G/T	0.01852	0.0212856	CHR	PLINK	28
LW	RBC	5	ALGA0033127	79513170	A/G	0.01365	0.0212856	CHR	PLINK	29	ALDH1L2, C12orf45, SLC41A2, U6, CHST11, TXNRD1
LW	RBC	5	H3GA0016899	80171271	C/T	0.04094	0.0152841	CHR	PLINK	29
LW	RBC	5	ALGA0115368	80487779	T/C	0.04094	0.0152841	CHR	PLINK	29
LW	RBC	5	ALGA0103880	80562374	T/C	0.01852	0.0212856	CHR	PLINK	30
LW	RBC	5	DRGA0006061	82345818	A/G	0.01365	0.0212856	CHR	PLINK	31
LR	IFN	5	MARC0080493	90118573	A/G	0.03571	0.026748	CHR	PLINK	32
LR	MCHC	5	ASGA0101924	97259676	T/C	0.01	0.000685173	CHR	PLINK	33
LR	MCHC	5	DRGA0006295	97412529	A/C	0.0119	0.000572024	CHR	PLINK	33
LR	MCHC	5	H3GA0017216	97477241	C/T	0.01	0.000685173	CHR	PLINK	33
LR	MCHC	5	DRGA0006288	102305039	A/G	0.01	0.000685173	CHR	PLINK	34
LR	MCHC	5	INRA0020540	102513112	A/G	0.01	0.000685173	CHR	PLINK	34
LR	IL-6	6	MARC0041561	16171435	C/T	0.1071	0.051136	CHR	PLINK	35
LR	IL-6	6	MARC0075761	16188799	G/A	0.1071	0.051136	CHR	PLINK	35
LR	IL-4	6	H3GA0055874	47536918	C/T	0.1172	0.0378317	CHR	PLINK	36	ACTN4, HNRNPL
LR	MCV	6	ASGA0094719	70404572	A/G	0.4139	0.0437022	CHR	PLINK	37	UBE4B
LR	MCV	6	ALGA0111762	70460911	C/T	0.4139	0.0437022	CHR	PLINK	37
LR	MCV	6	ALGA0105286	74623829	C/A	0.4396	0.0119626	CHR	PLINK	38	FHAD1
LR	MCV	6	ALGA0105225	75820891	C/T	0.4515	0.0437022	CHR	PLINK	39	PADI1-6, RCC2, ARHGEF10L
LR	MCV	6	MARC0076222	75960523	C/T	0.4139	0.0437022	CHR	PLINK	39
LR	MCV	6	ALGA0115349	75971546	C/T	0.4139	0.0437022	CHR	PLINK	39
LR	MCV	6	MARC0098064	76038583	C/T	0.4386	0.05028	CHR	PLINK	39
LR	MCV	6	MARC0004865	76063337	G/A	0.4139	0.0437022	CHR	PLINK	39
LR	MCV	6	ASGA0090874	76089914	G/A	0.4487	0.0437022	CHR	PLINK	39
LR	MCV	6	ALGA0116768	76114734	A/G	0.4139	0.0437022	CHR	PLINK	39
LR	MCV	6	ASGA0101002	76151935	A/G	0.4148	0.0494466	CHR	PLINK	39
LR	MCV	6	MARC0098251	76210521	T/C	0.4138	0.0437022	CHR	PLINK	39
LR	MCV	6	ALGA0035695	80258992	G/A	0.3947	0.0437022	CHR	PLINK	40	ZBTB40, EPHA8, C1QA, C1QC, C1QB
LR	MCV	6	MARC0026937	80582130	G/A	0.4396	0.0119626	CHR	PLINK	40
LR	MCV	6	DBWU0000032	80596783	T/C	0.4396	0.0119626	CHR	PLINK	40
LR	MCV	6	ALGA0114670	80603591	C/A	0.4396	0.0119626	CHR	PLINK	40
LR	MCV	6	H3GA0055046	80642168	C/T	0.4396	0.0119626	CHR	PLINK	40
LR	MCV	6	ASGA0099954	80643934	T/C	0.4396	0.0119626	CHR	PLINK	40
LR	MCV	6	ASGA0098887	84046293	A/G	0.381	0.0119626	CHR	PLINK	41	ARID1A, PIGV, ZDHHC18, GPATCH3, NR0B2, NUDC, KDF1, TRNP1, TENT5B, SLC9A1, WDTC1, TMEM222, SYTL1, MAP3K6, CD164L2, GPR3, WASF2, FGR, IFI6, FAM76A, STX12
LR	MCV	6	ALGA0105183	84069079	A/G	0.381	0.0119626	CHR	PLINK	41
LR	MCV	6	ASGA0028717	84522894	G/A	0.3581	0.0437022	CHR	PLINK	41
LR	MCV	6	ASGA0028724	84705728	A/G	0.3864	0.0141444	CHR	PLINK	41
LR	MCV	6	ASGA0099240	84961781	C/T	0.3736	0.0205368	CHR	PLINK	41
LR	MCV	6	ALGA0121599	85086986	A/G	0.3581	0.0437022	CHR	PLINK	42	XKR8, EYA3, PTAFR, U1, DNAJC8, ATP5IF1, SESN2, MED18, PHACTR4, SNORA73, RCC1, TRNAU1AP, SNORD99, SNORA61, SNORA44, SNORA16B, RAB42, TAF12, GMEB1, YTHDF2, OPRD1, EPB41, SRSF4
LR	MCV	6	MARC0018089	85997279	C/T	0.3755	0.0473429	CHR	PLINK	42
LR	MCV	6	ALGA0103867	86036915	T/C	0.3874	0.0424201	CHR	PLINK	42
LR	MCV	6	ALGA0035788	86282384	A/G	0.3874	0.0424201	CHR	PLINK	43
LR	MCV	6	ASGA0028727	86333941	A/G	0.3864	0.0363979	CHR	PLINK	43
LR	MCV	6	ALGA0114520	86401903	A/G	0.3855	0.0424201	CHR	PLINK	43
LR	IL-10, IL-4	6	ASGA0083561	87364936	T/C	0.03755	0.0397838	CHR	PLINK	44	LAPTM5
LR	MCV	6	ASGA0028790	88118337	C/A	0.4093	0.0437022	CHR	PLINK	45	HCRTR1, PEF1, COL16A1, ADGRB2
LR	IL-10, IL-6, IL-4	6	ASGA0028956	88264983	T/C	0.1841	0.0397838	CHR	PLINK	45
LR	IL-10, IL-6	6	H3GA0053380	93420594	G/T	0.0989	0.018359	CHR	PLINK	46	ZC3H12A, MEAF6, SNIP1, DNALI1, GNL2, RSPO1, C1orf109, CDCA8, EPHA10, MANEAL, YRDC, C1orf122, MTF1, INPP5B, SF3A3, FHL3, UTP11, POU3F1
LR	IL-10, IL-6	6	MARC0082470	93442952	T/C	0.1026	0.0442329	CHR	PLINK	46
LR	IL-10, IL-4, IL-6	6	ALGA0117017	93498560	A/G	0.03205	0.0159449	CHR	PLINK	46
LR	IL-10, IL-6	6	ASGA0028870	93958186	A/G	0.0989	0.0258367	CHR	PLINK	46
LR	IL-10, IL-4, IL-6	6	DIAS0000434	93982653	G/A	0.03938	0.0166923	CHR	PLINK	46
LR	IL-10, IL-6	6	ALGA0035971	94051380	C/T	0.0989	0.0258367	CHR	PLINK	46
LR	IL-10, IL-4, IL-6	6	MARC0019060	94096694	T/C	0.07143	0.00873161	CHR	PLINK	46
LR	IL-10, IL-6	6	MARC0114889	94223271	C/T	0.0989	0.0397838	CHR	PLINK	46
LR	IL-10	6	ASGA0028900	94309034	A/G	0.0522	0.0376042	CHR	PLINK	46
LR	IL-10, IL-4, IL-6	6	M1GA0008815	94712287	C/T	0.07875	0.00811361	CHR	PLINK	47	RRAGC, RRAGC, GJA9, RHBDL2, AKIRIN1, NDUFS5, U6, MACF1, KIAA0754, BMP8A, PABPC4, SNORA55, HEYL, NT5C1A, HPCAL4, PPIE, BMP8B, TRIT1
LR	IL-10	6	ASGA0028941	94769975	C/T	0.05423	0.0397838	CHR	PLINK	47
LR	IL-10, IL-4, IL-6	6	DIAS0002803	94919296	A/G	0.1841	0.0397838	CHR	PLINK	47
LR	IL-10, IL-4, IL-6	6	SIRI0000176	95054229	C/T	0.1841	0.0397838	CHR	PLINK	47
LR	IL-10, IL-4, IL-6	6	ALGA0036052	95081294	G/T	0.1841	0.0397838	CHR	PLINK	47
LR	IL-10, IL-4, IL-6	6	ALGA0036056	95114962	T/C	0.1841	0.0397838	CHR	PLINK	47
LR	IL-10, IL-4, IL-6	6	MARC0008963	95161607	T/C	0.1841	0.0397838	CHR	PLINK	47
LR	IL-10, IL-6, IL-4	6	ASGA0028958	95203496	T/G	0.1841	0.0397838	CHR	PLINK	47
LR	IL-10, IL-4, IL-6	6	ALGA0036062	95230387	T/C	0.1841	0.0397838	CHR	PLINK	47
LR	IL-10, IL-4, IL-6	6	ALGA0036064	95251820	T/C	0.1841	0.0397838	CHR	PLINK	47
LR	IL-10, IL-4, IL-6	6	MARC0076965	95275331	A/G	0.1854	0.0402648	CHR	PLINK	47
LR	IL-10, IL-6, IL-4	6	ASGA0028971	95359973	G/T	0.1841	0.0397838	CHR	PLINK	47
LR	IL-10, IL-4, IL-6	6	ALGA0036086	95397864	A/G	0.1841	0.0397838	CHR	PLINK	47
LR	IL-10, IL-4, IL-6	6	H3GA0018528	95498545	A/G	0.1822	0.0212427	CHR	PLINK	47
LR	IL-10, IL-4, IL-6	6	ALGA0036101	95512565	A/C/G	0.1822	0.0212427	CHR	PLINK	47
LR	IL-10, IL-4, IL-6	6	ALGA0036104	95528500	A/G	0.1822	0.0212427	CHR	PLINK	47
LR	IL-4, IL-6	6	ALGA0036113	95648826	C/T	0.1648	0.0436262	CHR	PLINK	47
LR	IL-10, IL-4, IL-6	6	MARC0033580	95566980	G/A	0.07692	0.001/3.58	CHR	PLINK, BIMBAM	47
LR	IL-10, IL-6, IL-4	6	ASGA0029025	95751711	C/T	0.1822	0.0212427	CHR	PLINK	48	MFSD2A, CAP1, PPT1, RLF, TMCO2, MPSTE24, COL9A2, MC5R, RNMT, LDLRAD4, CEP192
LR	IL-4, IL-6	6	MARC0097281	95772705	G/A	0.1642	0.0294519	CHR	PLINK	48
LR	IL-6	6	MARC0074457	96121023	T/C	0.1676	0.0295608	CHR	PLINK	48
LR	IL-6	6	MARC0054619	96196142	G/A	0.1676	0.0295608	CHR	PLINK	48
LR	IL-6	6	MARC0015713	96240060	T/C	0.1685	0.0295608	CHR	PLINK	48
LR	IL-6	6	ASGA0097503	96306952	C/T	0.1697	0.0335037	CHR	PLINK	48
LR	IL-6	6	ASGA0106427	96344704	A/G	0.1685	0.0295608	CHR	PLINK	48
LR	IL-6	6	DIAS0001681	96352093	G/A	0.1685	0.0295608	CHR	PLINK	48
LR	IL-10, IL-4, IL-6	6	MARC0022542	96650040	T/G	0.1859	0.0159449	CHR	PLINK	48
LR	IL-6	6	MARC0074986	96678769	A/G	0.1648	0.0295608	CHR	PLINK	48
LR	IL-10, IL-1b, IL-4, IL-6	6	ALGA0036131	97620286	T/C	0.07875	0.001/3.37	CHR	PLINK, BIMBAM	49
LR	IL-10, IL-4, IL-6	6	M1GA0026030	96767590	A/G	0.1859	0.0159449	CHR	PLINK	49	PTPN2, PSMG2, CEP76, SPIRE1, PRELID3A, AFG3L2, TUBB6, CIDEC, IMPA2, MPPE1, GNAL
LR	IL-6	6	DIAS0004325	96880806	C/T	0.1648	0.0295608	CHR	PLINK	49
LR	IL-10, IL-4, IL-6	6	CASI0006620	96926928	G/A	0.1804	0.0276625	CHR	PLINK	49
LR	IL-10, IL-4, IL-6	6	ASGA0091444	97104675	T/G	0.02381	0.00873161	CHR	PLINK	49
LR	IL-10, IL-4, IL-6	6	MARC0032131	97343439	T/C	0.01832	0.00873161	CHR	PLINK	49
LR	IL-10, IL-4, IL-6	6	ALGA0036189	99931515	G/A	0.05678	0.00873161	CHR	PLINK	50	PTPRM
LR	IL-10, IL-4, IL-6	6	ALGA0036191	99956687	T/C	0.03205	0.0159449	CHR	PLINK	50
LR	IL-10, IL-4, IL-6	6	CASI0005798	100018316	T/C	0.03205	0.0159449	CHR	PLINK	51	PTPRM, LRRC30, LAMA1, ARHGAP28
LR	IL-10, IL-4, IL-6	6	MARC0003203	100175109	G/A	0.05678	0.00873161	CHR	PLINK	51
LR	IL-10, IL-4, IL-6	6	ALGA0115176	100207770	C/T	0.03205	0.0159449	CHR	PLINK	51
LR	IL-10, IL-4, IL-6	6	MARC0021350	100311040	C/T	0.03205	0.0159449	CHR	PLINK	51
LR	IL-10, IL-4, IL-6	6	H3GA0054139	100709160	T/C	0.1007	0.00811361	CHR	PLINK	51
LR	IL-10, IL-6, IL-4	6	ASGA0029105	102340927	G/A	0.03388	0.00873161	CHR	PLINK	52	DLGAP1
LR	IL-10, IL-4, IL-6	6	ALGA0036219	102362625	G/A	0.02106	0.00873161	CHR	PLINK	52
LR	IL-10, IL-4, IL-6	6	ALGA0036233	102464736	T/C	0.03388	0.00873161	CHR	PLINK	52
LR	IL-10, IL-4, IL-6	6	ALGA0036235	102495561	A/G	0.03388	0.00873161	CHR	PLINK	52
LR	IL-10, IL-4, IL-6	6	H3GA0018606	102641493	C/T	0.03394	0.00873161	CHR	PLINK	52
LR	IL-10, IL-4, IL-6	6	DRGA0006658	102664930	T/G	0.03388	0.00873161	CHR	PLINK	52
LR	IL-10, IL-4, IL-6	6	H3GA0018609	102696604	G/A	0.03388	0.00873161	CHR	PLINK	52
LR	IL-10, IL-6, IL-4	6	ASGA0029117	102709352	T/G	0.03388	0.00873161	CHR	PLINK	52
LR	IL-10, IL-4, IL-6	6	ALGA0036251	102732393	A/G	0.03388	0.00873161	CHR	PLINK	52
LR	IL-10, IL-4, IL-6	6	ASGA0097110	108033469	C/T	0.02569	0.0110017	CHR	PLINK	53
LR	MCV	6	ALGA0107074	119087839	C/T	0.3826	0.0437022	CHR	PLINK	54	ZSCAN30, ZNF397, ZNF24, ZNF396, INO80C, GALNT1, C18orf21, RPRD1A, U6, SLC39A6, ELP2, MOCOS, FHOD3
LR	MCV	6	MARC0042822	120066519	A/G	0.3379	0.0473429	CHR	PLINK	54
LR	MCV	6	ALGA0036538	120233587	C/T	0.315	0.0437022	CHR	PLINK	55	FHOD3
LR	MCV	6	MARC0087327	120497118	G/A	0.3306	0.0437022	CHR	PLINK	55
LR	MCV	6	ASGA0104109	152485189	C/T	0.3908	0.0119626	CHR	PLINK	56	CYP2J34
LR	MCV	6	H3GA0019217	164044870	A/C/G	0.489	0.0437022	CHR	PLINK	57	FOXD2, FOXE3, CMPK1, STIL
LR	MCV	6	DIAS0002089	164172188	G/A	0.4661	0.0437022	CHR	PLINK	57
LR	MCV	6	ALGA0037661	164267809	A/G	0.4661	0.0437022	CHR	PLINK	57
LR	MCV	6	DIAS0000412	165061162	A/G	0.467	0.0363979	CHR	PLINK	58	FAAH, NSUN4, LOC100524873, LRRC41, RAD54L, LURAP1, POMGNT1, TSPAN1, P3R3URF, LOC100511937, MAST2
LR	MCV	6	ALGA0037681	165115253	A/C	0.37	0.0119626	CHR	PLINK	58
LR	MCV	6	ALGA0037677	165136688	G/A	0.3709	0.0119626	CHR	PLINK	58
LR	MCV	6	CASI0007691	165252413	G/A	0.3727	0.0119626	CHR	PLINK	58
LR	MCV	6	ASGA0030214	165295895	A/G	0.3288	0.0357515	CHR	PLINK	58
LR	MCV	6	ALGA0037700	165361501	C/T	0.3727	0.0119626	CHR	PLINK	58
LR	MCV	6	ASGA0030228	165464833	T/C	0.3791	0.0119626	CHR	PLINK	58
LR	MCV	6	ALGA0037714	165590160	A/G	0.3709	0.0119626	CHR	PLINK	58
LR	MCV	6	ASGA0030235	165616490	C/T	0.3791	0.0144672	CHR	PLINK	58
LR	MCV	6	ALGA0037706	165657661	G/A	0.3713	0.0119626	CHR	PLINK	58
LR	IL-10	6	CASI0008589	169767808	C/T	0.4083	0.031306	CHR	PLINK	59
LW	BAS	7	H3GA0019427	2568232	C/T	0.02827	0.0424712	CHR	PLINK	60
LR	IFN	7	H3GA0019660	5050865	C/T	0.3571	0.0389364	CHR	PLINK	61	BMP6
LR	IFN	7	H3GA0019664	5067246	T/C	0.3333	0.0425741	CHR	PLINK	61
LW	IL-6	7	ALGA0038559	10527098	C/T	0.1501	0.0320653	CHR	PLINK	62
LR	MCH	7	ALGA0039086	17730613	T/C	0.1126	0.0274748	CHR	PLINK	63
LR	IFN	7	DRGA0007705	61127162	G/A	0.1969	0.0493721	CHR	PLINK	64	SEC23A
LR	IFN	7	MARC0055700	64966359	G/A	0.2679	0.0148137	CHR	PLINK	65	BAZ1A
LR	IFN	7	DRGA0007743	66272613	C/T	0.3324	0.0493721	CHR	PLINK	66	NPAS3
LR	IFN	7	ALGA0042479	67635211	C/T	0.196	0.0148137	CHR	PLINK	67	NUBPL, GPR33, DTD2, HECTD1
LR	IFN	7	ALGA0042490	67678462	T/C	0.2234	0.0188467	CHR	PLINK	67
LR	IFN	7	ASGA0034445	68130280	G/A	0.2372	0.0148137	CHR	PLINK	67
LR	IFN	7	ASGA0034452	68167119	A/G	0.2372	0.0148137	CHR	PLINK	67
LR	IFN	7	H3GA0022038	68213063	T/C	0.2372	0.0148137	CHR	PLINK	67
LR	IFN	7	ASGA0034456	68344394	G/A	0.2376	0.0148137	CHR	PLINK	67
LR	IFN	7	ASGA0034457	68408727	A/G	0.2372	0.0148137	CHR	PLINK	67
LR	IFN	7	INRA0026398	72991035	A/G	0.2372	0.0148137	CHR	PLINK	68
LR	IFN	7	ALGA0042582	74264086	C/T	0.1859	0.0232648	CHR	PLINK	69	STXBP6
LR	IFN	7	ALGA0042584	74302403	A/G	0.1862	0.0216961	CHR	PLINK	69
LR	IFN	7	ALGA0042597	74546893	T/C	0.2244	0.0216961	CHR	PLINK	69
LR	IFN	7	ALGA0042601	74580371	A/G	0.2244	0.0216961	CHR	PLINK	69
LW	IL-8	7	M1GA0010866	115793412	C/T	0.3372	0.0245094	CHR	PLINK	70
LW	IL-8	7	rs338367467	122915952	G/A	0.34	0.0245094	CHR	PLINK	71
LW	IL-4	8	MARC0111479	4598871	T/G	0.1803	0.0342851	CHR	PLINK	72	JAKMIP1, C8H4orf50
LW	IL-4	8	ALGA0107038	4605432	T/C	0.1452	0.0184929	CHR	PLINK	72
LW	IL-4	8	ASGA0092577	4674424	G/A	0.1442	0.0184929	CHR	PLINK	72
LR	TNF	8	ALGA0046861	20647847	C/T	0.01648	0.02/3.23	GEN	PLINK, BIMBAM	73
LR	IL-1b, IL-6	8	ALGA0046899	20831553	G/A	0.02381	0.03/3.16	CHR	PLINK, BIMBAM	73
LR	MCH	8	ASGA0038765	39341631	T/C	0.2866	0.02/3.09	CHR	PLINK, BIMBAM	74
LW	TNF	9	ALGA0056053	138782132	T/C	0.05848	0.001/3.43	CHR	PLINK, BIMBAM	75
LW	TNF	9	ASGA0097568	138517855	T/C	0.06043	0.001/4.14	CHR	PLINK, BIMBAM	75
LW	BAS	10	ALGA0057018	10046457	A/C	0.1179	0.0490548	CHR	PLINK	76	MARK1, C1orf115, MARC2, HLX
LW	BAS	10	ASGA0046469	10399957	A/C	0.1189	0.0490548	CHR	PLINK	76
LR	PLT	10	ALGA0057208	13092434	C/G	0.4075	0.0306308	CHR	PLINK	77
LW	IFN	10	ALGA0057334	14504374	G/A	0.3684	0.0252295	CHR	PLINK	78
LW	IL-10, IL-1b	10	ASGA0085873	14348970	T/C	0.3733	0.02/3.02	CHR	PLINK, BIMBAM	78
LW	PLT	10	MARC0008318	16846881	C/T	0.3207	0.0429359	CHR	PLINK	79	ZBTB18, ADSS, CATSPERE, DESI2, COX20, HNRNPU, EFCAB2, KIF26B
LW	IFN	10	ALGA0057529	17731595	T/C	0.3421	0.0350951	CHR	PLINK	79
LR	BAS	10	ASGA0046986	19572163	C/A	0.03663	0.0308744	GEN	PLINK	80	CCDC185, CAPN8, CAPN2, TP53BP2, FBXO28, ASPM, ZBTB41, CRB1, DENND1B
LR	BAS	10	ALGA0057739	20062069	G/A	0.03571	0.0308744	GEN	PLINK	80
LR	BAS	10	ASGA0047018	20134916	G/A	0.0467	0.00665703	CHR	PLINK	80
LR	BAS	10	MARC0058358	20157046	C/T	0.03388	0.00665703	CHR	PLINK	80
LR	BAS	10	MARC0050841	20188434	G/A	0.0467	0.00665703	CHR	PLINK	80
LR	BAS	10	ALGA0106008	20444762	A/C	0.03938	0.012682	CHR	PLINK	80
LR	BAS	10	H3GA0053667	20584936	C/T	0.04579	0.0410713	GEN	PLINK	81	DENND1B, C1orf53, LHX9, NEK7
LR	BAS	10	H3GA0052936	20795956	T/C	0.0119	0.0166032	GEN	PLINK	81
LR	BAS	10	ASGA0098001	20805520	C/T	0.0119	0.0166032	GEN	PLINK	81
LR	BAS	10	MARC0108793	21031390	T/C	0.0174	0.0359829	GEN	PLINK	81
LR	BAS	10	MARC0018828	21054756	G/A	0.0174	0.0359829	GEN	PLINK	81
LR	BAS	10	DRGA0010387	21726062	T/G	0.04945	0.0120639	CHR	PLINK	82	PTPRC
LR	BAS	10	ALGA0057837	22018259	T/C	0.02106	0.0117868	CHR	PLINK	82
LR	BAS	10	ASGA0047084	22210885	G/A	0.02106	0.0117868	CHR	PLINK	82
LR	PLT	10	H3GA0029613	22302588	G/T	0.3187	0.0306308	CHR	PLINK	82
LR	BAS	10	ASGA0083356	22817715	A/C	0.01832	0.0166032	GEN	PLINK	83	NR5A2
LR	IFN	10	ALGA0059049	47339095	G/A	0.04853	0.0242574	CHR	PLINK	84	FRMD4A, PRPF18
LR	WBC	10	H3GA0030245	47362497	C/A	0.01	0.0326151	CHR	PLINK	84
LR	IFN	10	ALGA0059118	47607670	C/T	0.04762	0.0242574	CHR	PLINK	84
LR	IFN	10	H3GA0030271	47676308	G/T	0.04762	0.0242574	CHR	PLINK	84
LR	IFN	10	ALGA0103761	47805800	G/A	0.04762	0.0242574	CHR	PLINK	84
LR	IFN	10	MARC0063711	47808917	G/A	0.04945	0.0242574	CHR	PLINK	84
LR	IFN	10	MARC0018399	47902144	T/C	0.04853	0.0242574	CHR	PLINK	84
LR	IFN	10	ALGA0106385	48144674	A/G	0.0293	0.0521134	CHR	PLINK	84
LR	PLT	11	DRGA0011044	29520725	G/A	0.3541	0.037235	CHR	PLINK	85
LR	PLT	11	ALGA0061774	31018065	A/G	0.3535	0.037235	CHR	PLINK	86
LR	PLT	11	ALGA0061941	37838969	C/A	0.3773	0.0264315	CHR	PLINK	87
LR	PLT	11	MARC0063044	38170099	G/A	0.3773	0.0264315	CHR	PLINK	87
LW	IL-4, IL-6	12	MARC0051288	11986602	T/C	0.232	0.0481846	CHR	PLINK	88	RGS9
LW	IL-4, IL-6	12	ALGA0113815	12017916	G/A	0.2096	0.0481846	CHR	PLINK	88
LW	PLT	12	ASGA0105124	43334485	A/G	0.1715	0.052575	CHR	PLINK	89
LW	RBC	12	ALGA0066876	50111768	T/C	0.307	0.0532473	CHR	PLINK	90	ZZEF1
LW	RBC	12	ALGA0066881	50146135	A/G	0.307	0.0532473	CHR	PLINK	90
LR	MCH	12	H3GA0035045	59136124	T/G	0.3459	0.0384709	CHR	PLINK	91	TRPV2
LR	PLT	13	CASI0007872	80594858	G/A	0.01099	0.0365318	CHR	PLINK	92
LR	IL-4	13	MARC0096953	159404532	C/T	0.01927	0.0552775	CHR	PLINK	92
LR	BAS	13	ALGA0073579	192910051	T/C	0.01	0.0166032	GEN	PLINK	93	GRIK1
LW	IL-6	13	MARC0058120	199890469	T/C	0.05166	0.0369319	CHR	PLINK	94	DOP1B
LR	HMT	14	ASGA0063672	57514155	T/C	0.1163	0.0443358	CHR	PLINK	95
LR	HMG, HMT	14	H3GA0040407	57739629	C/T	0.1868	0.0235989	CHR	PLINK	96
LR	HMG, HMT	14	ALGA0077929	57765084	A/G	0.1868	0.0235989	CHR	PLINK	96
LR	HMT	14	ALGA0078039	59298541	C/T	0.3823	0.0504663	CHR	PLINK	97
LR	HMG, HMT	14	ALGA0078088	59646142	C/T	0.1658	0.0090828	CHR	PLINK	97
LR	HMG, HMT	14	ALGA0078075	59656180	A/C	0.1658	0.0090828	CHR	PLINK	97
LR	HMG, HMT	14	ALGA0106769	59712299	A/G	0.1006	0.0371328	CHR	PLINK	97
LR	HMG, HMT	14	MARC0004519	59803997	G/A	0.1661	0.0090828	CHR	PLINK	97
LR	HMG, HMT	14	ALGA0078091	59831072	T/C	0.1658	0.0090828	CHR	PLINK	97
LR	HMG, HMT	14	ASGA0063815	59277912	C/T	0.1731	0.01/3.07	CHR	PLINK, BIMBAM	97
LR	HMG, HMT	14	MARC0013023	59263540	C/T	0.1758	0.01/3.07	CHR	PLINK, BIMBAM	97	TRIM67, FAM89A, ARV1, TTC13, C1orf198, CAPN9, AGT, COG2
LR	IL-4, IL-10	14	ASGA0066844	126901849	T/C	0.4505	0.04/3.49	CHR	PLINK, BIMBAM	98	HSPA12A
LR	IL-4	14	M1GA0019225	126921868	C/T	0.457	0.04/3.09	CHR	PLINK, BIMBAM	98
LW	RBC	15	ALGA0085557	55981133	G/A	0.01657	0.0306585	CHR	PLINK	99
LR	IL-8	15	INRA0049820	84421614	T/C	0.01	0.0210885	CHR	PLINK	100
LR	IL-8	15	INRA0049822	93936954	A/G	0.01	0.0210885	CHR	PLINK	101	COL5A2
LR	IL-8	15	DRGA0017581	102403412	T/C	0.2445	0.0347763	CHR	PLINK	102	U6
LR	IL-8	15	INRA0049968	102936048	G/A	0.1099	0.0337715	CHR	PLINK	102
LR	IL-8	15	ALGA0086618	107604568	T/C	0.2097	0.0100099	CHR	PLINK	103	PARD3B
LR	IL-8	15	DRGA0015341	107753847	G/A	0.356	0.0189204	CHR	PLINK	103
LR	IL-8	15	MARC0089453	107887493	C/A	0.3571	0.0210885	CHR	PLINK	103
LR	IL-8	15	ALGA0086631	108024616	T/C	0.2619	0.001/3.13	CHR	PLINK, BIMBAM	104	PARD3B, U6
LR	IL-8	15	ALGA0108737	108335353	G/A	0.3342	0.01/3.39	CHR	PLINK, BIMBAM	104
LR	IL-8	15	ALGA0086637	108446984	G/A	0.1978	0.0370122	CHR	PLINK	104
LR	IL-8	15	DRGA0015357	108505209	A/G	0.1706	0.0210885	CHR	PLINK	104
LR	IL-8	15	MARC0089139	108677884	A/C	0.1099	0.0139628	CHR	PLINK	104
LR	IL-8	15	ASGA0070317	108794926	A/G	0.1083	0.0139628	CHR	PLINK	104
LR	IL-8	15	H3GA0044820	108848114	G/C	0.3013	0.0206679	CHR	PLINK	104
LR	IL-8	15	ASGA0102483	108311749	C/T	0.3342	0.001/3.39	CHR	PLINK, BIMBAM	104
LR	IL-8	15	ALGA0086678	109394965	G/A	0.2839	0.001/3.28	CHR	PLINK, BIMBAM	105
LR	IL-8	15	ALGA0086703	109971469	G/A	0.2372	0.001/3.09	CHR	PLINK, BIMBAM	105
LR	IL-8	15	ASGA0093834	109215027	G/A	0.2244	0.0210885	CHR	PLINK	105	INO80D, NDUFS1, EEF1B2, SNORD51, SNORA41, GPR1, ZDBF2, ADAM23, FAM237A, DYTN
LR	IL-8	15	INRA0050045	112324352	C/A	0.4542	0.0372616	CHR	PLINK	106	MAP2, UNC80
LR	MON	15	ALGA0086800	112624977	G/A	0.07692	0.0198073	CHR	PLINK	106
LR	IL-8	15	ALGA0086892	116134508	A/C	0.4982	0.001/3.85	CHR	PLINK, BIMBAM	107
LR	IL-8	15	ASGA0097364	115687234	T/C	0.3956	0.0210885	CHR	PLINK	107	SPAG16
LR	IL-8	15	ASGA0070437	115906733	C/T	0.3965	0.0246897	CHR	PLINK	107
LR	IL-8	15	ASGA0070443	115987500	T/C	0.3974	0.028839	CHR	PLINK	107
LR	IL-8	15	MARC0034868	116018447	T/C	0.3974	0.028839	CHR	PLINK	107
LR	IL-8	15	ALGA0086890	116078414	T/C	0.3956	0.0210885	CHR	PLINK	107
LR	IL-8	15	H3GA0044887	116385362	T/C	0.3954	0.0210885	CHR	PLINK	107
LR	IL-8	15	MARC0109222	116779658	C/A	0.3956	0.0210885	CHR	PLINK	108	VWC2L
LR	IL-8	15	ASGA0100540	116787417	T/C	0.3963	0.0210885	CHR	PLINK	108
LR	IL-8	15	ALGA0086910	116823946	G/A	0.3956	0.0210885	CHR	PLINK	108
LR	IL-8	15	ALGA0087116	120286163	A/G	0.4174	0.001/4.47	CHR	PLINK, BIMBAM	109
LR	IL-8	15	ASGA0070586	120106066	T/C	0.4066	0.001/5.84	CHR	PLINK, BIMBAM	109
LR	IL-8	15	ASGA0070620	120351434	T/C	0.3864	0.001/4.22	CHR	PLINK, BIMBAM	109
LR	IL-8	15	H3GA0044814	119982356	A/G	0.1716	0.0210885	CHR	PLINK	109	TNS1, RUFY4, CXCR2, ARPC2, GPBAR1, AAMP, PNKD, TMBIM1
LR	IL-8	15	H3GA0044951	119984036	T/C	0.2537	0.0210885	CHR	PLINK	109
LR	IL-8	15	ASGA0070560	119995203	T/C	0.2523	0.0210885	CHR	PLINK	109
LR	IL-8	15	ASGA0070582	120083397	G/A	0.2532	0.0210885	CHR	PLINK	109
LR	IL-8	15	ALGA0087090	120139024	T/C	0.25	0.0124119	CHR	PLINK	109
LR	IL-8	15	M1GA0020457	121398466	C/A	0.2046	0.0239665	CHR	PLINK	110	DNPEP, ssc-mir-4334, DES, SPEGNB, GMPPA, ASIC4, CHPF, TMEM198, OBSL1
LR	IL-8	15	ASGA0083683	121570012	G/A	0.1978	0.0210885	CHR	PLINK	110
LR	IL-8	15	ALGA0110389	121570230	A/G	0.1978	0.0210885	CHR	PLINK	110
LR	IL-8	15	ASGA0070855	122524508	T/C	0.3764	0.0348738	CHR	PLINK	111	EPHA4
LR	IL-8	15	ALGA0087356	122895848	C/A	0.2674	0.0125969	CHR	PLINK	111
LR	IL-8	15	ALGA0087350	122979514	C/T	0.1193	0.0374486	CHR	PLINK	111
LR	IL-8	15	MARC0114457	123052286	T/C	0.2358	0.0210885	CHR	PLINK	111
LR	IL-8	15	DRGA0015530	123132577	T/C	0.267	0.0282421	CHR	PLINK	111
LR	IL-8	15	ALGA0087340	123144118	C/T	0.2661	0.0267796	CHR	PLINK	111
LR	IL-8	15	ASGA0070822	123171616	C/T	0.2317	0.0210885	CHR	PLINK	111
LR	IL-8	15	ALGA0087328	123241971	A/G	0.2358	0.0210885	CHR	PLINK	111
LR	IL-8	15	MARC0070811	123293141	T/C	0.2358	0.0210885	CHR	PLINK	111
LR	IL-8	15	MARC0028230	123311817	C/T	0.2326	0.0210885	CHR	PLINK	111
LR	IL-8	15	ALGA0087324	123363010	G/A	0.2326	0.0210885	CHR	PLINK	111
LR	IL-8	15	ALGA0087321	123392506	T/C	0.2363	0.0240589	CHR	PLINK	111
LR	IL-8	15	ALGA0100462	123671193	C/T	0.1822	0.0211852	CHR	PLINK	112	PAX3, SGPP2
LR	IL-8	15	ALGA0087297	123851318	T/G	0.326	0.023525	CHR	PLINK	112
LR	IL-8	15	ASGA0070779	124103554	C/T	0.4716	0.025714	CHR	PLINK	112
LR	IL-8	15	ASGA0070769	124118055	C/T	0.2454	0.0372616	CHR	PLINK	112
LR	IL-8	15	M1GA0020474	124151048	T/C	0.2454	0.0372616	CHR	PLINK	112
LR	IL-8	15	H3GA0045081	124207280	G/A	0.2459	0.0384124	CHR	PLINK	112
LR	IL-8	15	ALGA0087267	124331577	T/C	0.233	0.0210885	CHR	PLINK	112
LR	IL-8	15	H3GA0045073	124347713	G/T	0.2143	0.0210885	CHR	PLINK	112
LR	IL-8	15	ASGA0071003	126072246	T/C	0.4734	0.001/3.57	CHR	PLINK, BIMBAM	113
LR	IL-8	15	H3GA0045046	124686575	A/G	0.2826	0.0348738	CHR	PLINK	113	ACSL3, KCNE4, SCG2, AP1S3, WDFY1, MRPL44, SERPINE2
LR	IL-8	15	ASGA0101298	126013489	C/T	0.3672	0.0210885	CHR	PLINK	113
LW	RBC	16	ALGA0089752	23580846	T/G	0.07602	0.00918173	CHR	PLINK	114	EGFLAM, LIFR, OSMR, RICTOR, U6, U4, FYB1
LW	RBC	16	DRGA0015975	24344082	T/C	0.08691	0.00218937	CHR	PLINK	114
LW	RBC	16	ALGA0089777	24362179	T/C	0.09454	0.00918173	CHR	PLINK	114
LW	RBC	16	ASGA0072751	25032947	C/T	0.08869	0.00218937	CHR	PLINK	115
LW	MCH	16	ALGA0090595	45164366	C/A	0.2037	0.0361292	CHR	PLINK	116	MAST4
LW	MCH	16	ALGA0090596	45178452	T/C	0.2037	0.0361292	CHR	PLINK	116
LW	MCH	16	DRGA0016198	45430274	T/C	0.1511	0.040025	CHR	PLINK	116
LW	MCH	16	ALGA0090558	48020257	T/G	0.2047	0.0361292	CHR	PLINK	117
LW	MCH	16	ALGA0091962	73764474	A/C	0.2904	0.001/3.08	CHR	PLINK, BIMBAM	118
LW	MCH	16	MARC0075417	73485704	A/C	0.3782	0.0361292	CHR	PLINK	118	U6
LW	MCH	16	ALGA0091954	73703925	G/A	0.2251	0.0361292	CHR	PLINK	118
LW	RBC, HMG, HMT	16	ASGA0074790	78019054	C/T	0.01	0.0288903	GEN	PLINK	119
LW	RBC, HMG, HMT	16	M1GA0021462	78037702	T/C	0.01267	0.000538897	CHR	PLINK	119
LW	BAS	17	ALGA0112929	106110	G/A	0.4583	0.0128443	GEN	PLINK	120
LW	IL-10, TNF	17	DRGA0016627	20677871	T/G	0.191	0.0268574	CHR	PLINK	121
LW	IL-10, TNF	17	MARC0055684	20763022	A/C	0.191	0.0268574	CHR	PLINK	121
LW	IL-10	17	ASGA0075780	22286059	C/T	0.1628	0.0118406	CHR	PLINK	122	TASP1
LW	IL-10, IL-1b, TNF	17	ASGA0075903	26077336	C/T	0.1462	0.01/3.23	CHR	PLINK, BIMBAM	123
LW	IL-10	17	MARC0069703	25378015	C/T	0.2144	0.0118406	CHR	PLINK	123	PCSK2, BFSP1, DSTN, RRBP1
LW	IL-10	17	ASGA0075884	25454088	C/A	0.06823	0.0365083	CHR	PLINK	123
LW	IL-10	17	ASGA0075887	25830486	A/G	0.269	0.0268574	CHR	PLINK	123
LR	PLT	17	ASGA0076045	28192131	C/T	0.1255	0.001/3.11	CHR	PLINK, BIMBAM	124	CFAP61
LR	PLT	17	MARC0093077	28351838	G/A	0.087	0.001/3.16	CHR	PLINK, BIMBAM	124
LR	PLT	17	ASGA0076328	30803219	A/C	0.1099	0.0414718	CHR	PLINK	125	ACSS1
LR	PLT	17	ASGA0076514	33282761	C/T	0.08425	0.001/3.32	CHR	PLINK, BIMBAM	126
LW	TNF	17	M1GA0021900	32932811	A/G	0.4055	0.027683	CHR	PLINK	126	EBF4, IDH3B, NOP56, SNORD57, SNORD56, SNORD86, SNORD110, TMC2, SNRPB, TGM6, STK35, PDYN
LW	TNF	17	H3GA0048609	33080621	T/C	0.4055	0.027683	CHR	PLINK	126
LW	TNF	17	MARC0018597	33099516	A/G	0.4055	0.027683	CHR	PLINK	126
LR	PLT	17	M1GA0021930	33651909	A/C	0.1493	0.00714908	CHR	PLINK	126
LW	BAS	18	DRGA0016945	25162286	G/A	0.01754	0.0178735	CHR	PLINK	127	PTPRZ1
LW	BAS	18	ALGA0097582	25200554	C/T	0.01754	0.0178735	CHR	PLINK	127
LW	BAS	18	ASGA0079343	25373224	C/T	0.01852	0.0185888	CHR	PLINK	127
LR	IL-8	18	H3GA0051155	50710948	T/C	0.01648	0.012282	CHR	PLINK	128	DDX56, NPC1L1, NUDCD3, GCK, CAMK2B
LR	IL-8	18	M1GA0023403	50826524	G/A	0.03388	0.0553533	CHR	PLINK	128
LR	IL-8	18	ALGA0098768	50874905	A/C	0.03388	0.0553533	CHR	PLINK	128
SSC=Sus scrofa chromosome, SNP=single nucleotide polymorphism, Pos=Position [Mbp] m/M allele=minor/major allele, MAF=minor allele frequency, p-value =adjusted p-value after correction for stratification and multiple testing, BF=Bayesian factor, Gene=selected nearest gene within a progressive number of QTL based on ±1Mbp distance from a significant SNP, LR=Landrace, LW=Large White, BAS=Basophils, …
