# Supplementary material for: Multivariate genome-wide associations for immune traits in two maternal pig lines
Source: BMC Genomics. 2023 Aug 28;24:492. doi: 10.1186/s12864-023-09594-w (PMC10463314; doi:10.1186/s12864-023-09594-w)
Supplement: Supplementary file 4 — Supplementary Material 4 [file 12864_2023_9594_MOESM4_ESM.xlsx]

## Sheet: Tabelle1
Table S2: Significant SNPs associated with immune relevant traits identified by multivariate GWAS.
Breed	Trait	SSC	SNP	Position	m/M allele	MAF	P-value/BF	Type of significance	Method	QTL	Nearest Gene within QTL
LW	IL4 IL10 IL1b IL6, IL6 IFN IL10 IL1b	1	MARC0070292	2139822	C/A	0.1055	3.17	GEN	mvBIMBAM	1
LR	HMT HMG MCHC	1	MARC0008402	3478464	G/T	0.0174	0.01	CHR	CCA	2
LR	HMT HMG MCHC	1	ALGA0000682	7402285	A/G	0.05046	0.01	CHR	CCA	3	IGF2R, MAS1, PNLDC, MRPL18, TCP1, SNORA29, ACAT2, SNORA20, SOD2, FNDC1, TAGAP, RSPH3
LW	RBC HMG HMT MCV MCH MCHC	1	ALGA0000778	8362294	G/A	0.2047	0.0500964	CHR	CCA	3
LW	RBC HMG HMT MCV MCH MCHC	1	ALGA0000795	8724875	A/G	0.4347	0.048247	CHR	CCA	4	TULP4
LW	RBC HMG HMT MCV MCH MCHC	1	ASGA0000892	8739103	T/C	0.4347	0.048247	CHR	CCA	4
LW	RBC HMG HMT MCV MCH MCHC	1	ALGA0000837	8810463	T/G	0.4347	0.048247	CHR	CCA	5	TULP4 , SERAC1, SYNJ2, SNX9, ZDHHC14, TMEM242
LW	RBC HMG HMT MCV MCH MCHC	1	ASGA0000925	8896901	T/C	0.4347	0.048247	CHR	CCA	5
LW	RBC HMG HMT MCV MCH MCHC, HMG MCHC	1	ALGA0106880	9725288	A/G	0.4669	0.023/3.27	GEN	CCA, mvBIMBAM	5
LW	IFN IL12 IL8 TNF	1	ASGA0001122	12337822	A/G	0.3041	0.01	CHR	PCA	6	CNKSR3
LW	IL4 IL10 IL1b IL6	1	H3GA0002135	78746469	G/A	0.1553	3.16	GEN	mvBIMBAM	7
LR	WBC NEU LYM MON	1	ASGA0004864	148013788	G/A	0.2826	0.05	CHR	PCA	8	ZNF516
LR	WBC NEU LYM MON	1	H3GA0003011	148452203	A/G	0.2147	0.05	CHR	PCA	8
LR	WBC NEU LYM MON	1	ALGA0006425	149261646	A/G	0.2128	0.05	CHR	PCA	9	ZNF407, CNDP1, CNDP2
LR	WBC NEU LYM MON	1	ALGA0006427	149286248	A/G	0.2128	0.05	CHR	PCA	9
LR	WBC NEU LYM MON	1	ASGA0004896	149573916	T/C	0.2138	0.05	CHR	PCA	9
LR	WBC NEU LYM MON	1	ALGA0006599	159660303	G/A	0.2954	0.05	CHR	PCA	10	CDH20
LR	WBC NEU LYM MON	1	ALGA0006623	160347188	T/C	0.2949	0.05	CHR	PCA	10
LW	RBC HMG HMT MCV MCH MCHC	1	ASGA0006456	243182935	T/C	0.01754	0.0121643	GEN	CCA	11	TMEM246
LW	RBC HMG HMT MCV MCH MCHC, HMT HMG MCHC, PLT RBC WBC	1	ASGA0006490	245186944	G/A	0.4201	0.048247	CHR	CCA	12	SMC2, OR13C8, NIPSNAP3A, ABCA1
LW	RBC HMG HMT MCV MCH MCHC, HMT HMG MCHC, PLT RBC WBC	1	DRGA0002258	245243350	T/C	0.4201	0.048247	CHR	CCA	12
LW	RBC HMG HMT MCV MCH MCHC, HMT HMG MCHC, PLT RBC WBC	1	ASGA0006492	245332724	G/A	0.4201	0.048247	CHR	CCA	12
LW	HMT HMG MCHC	1	DIAS0000064	245564988	T/C	0.4191	0.0173622	CHR	CCA	12
LW	RBC HMG HMT MCV MCH MCHC	1	DIAS0000004	246185461	T/C	0.01081	0.0327198	GEN	CCA	12
LW	RBC HMG HMT MCV MCH MCHC, HMT HMG MCHC, PLT RBC WBC	1	ALGA0008960	247051725	T/C	0.3187	0.0285169	GEN	CCA	13
LW	RBC HMG HMT MCV MCH MCHC, HMT HMG MCHC, PLT RBC WBC	1	MARC0053473	247630798	G/A	0.2914	0.048247	CHR	CCA	14
LW	RBC HMG HMT MCV MCH MCHC, HMT HMG MCHC, PLT RBC WBC	1	ALGA0008971	247688139	G/A	0.2914	0.048247	CHR	CCA	14
LW	RBC HMG HMT MCV MCH MCHC, HMT HMG MCHC, PLT RBC WBC	1	ALGA0008972	247721382	T/C	0.2823	0.048247	CHR	CCA	14
LW	RBC HMG HMT	1	ASGA0008077	270968825	G/A	0.02632	0.05	CHR	PCA	15	LAMC3, AIF1L, NUP214, PLPP7, FAM78A
LW	RBC HMG HMT	1	H3GA0056709	271239665	T/C	0.02632	0.05	CHR	PCA	15
LW	RBC HMG HMT	1	MARC0039390	271251440	G/A	0.02632	0.05	CHR	PCA	15
LW	RBC HMG HMT MCV MCH MCHC	2	H3GA0053137	9252507	C/T	0.4464	0.0192098	CHR	CCA	16
LW	IL4 IL10 IL1b IL6	2	H3GA0006173	17462745	T/C	0.02255	4.06	GEN	mvBIMBAM	17	TP53I11, TSPAN18
LR	HMT HMG MCHC	2	ALGA0122588	17672685	G/A	0.122	0	GEN	CCA	17
LR	HMT HMG MCHC	2	H3GA0006190	17683291	A/G	0.1227	0	GEN	CCA	17
LW	RBC HMG HMT MCV MCH MCHC, HMT HMG MCHC	2	DRGA0002793	21669969	A/G	0.1306	0.0401932	GEN	CCA	18
LW	RBC HMG HMT MCV MCH MCHC, HMT HMG MCHC	2	ASGA0101016	21751485	C/T	0.1335	0.0104266	CHR	CCA	18
LW	RBC HMG HMT MCV MCH MCHC, HMG MCH	2	ALGA0012559	22792581	G/A	0.1413	0.0101579	CHR	CCA	19
LW	RBC HMG HMT MCV MCH MCHC	2	ALGA0012570	22989364	T/G	0.1413	0.0101579	CHR	CCA	19
LW	RBC HMG HMT MCV MCH MCHC	2	H3GA0006308	23073900	G/A	0.1014	0.0221925	CHR	CCA	19
LR	WBC HMT EOS HAP IL8	2	ALGA0013060	37186143	C/T	0.05952	0.03	CHR	CCA, TATES	20	ANO5, U6, NELL1
LR	WBC HMT EOS HAP IL8	2	DRGA0002935	37202269	A/G	0.05963	0.03	CHR	CCA, TATES	20
LR	WBC HMT EOS HAP IL8	2	ALGA0013078	37762734	G/T	0.05952	0.03	CHR	CCA, TATES	20
LR	WBC HMT EOS HAP IL8	2	ALGA0013104	37945462	C/T	0.05952	0.03	CHR	CCA, TATES	20
LW	RBC HMG HMT MCV MCH MCHC	2	MARC0025931	82861588	G/A	0.3207	0.0192098	CHR	CCA	21	ARHGEF28
LW	RBC HMG HMT MCV MCH MCHC	2	ASGA0010629	84881427	T/C	0.4805	0.0192098	CHR	CCA	22	SV2C, IQGAP2, F2RL2, F2R, F2RL1, S100Z
LW	RBC HMG HMT MCV MCH MCHC	2	ASGA0010636	84975794	G/A	0.3489	0.045867	CHR	CCA	22
LW	RBC HMG HMT MCV MCH MCHC	2	H3GA0006974	85003252	T/G	0.3489	0.045867	CHR	CCA	22
LW	RBC HMG HMT MCV MCH MCHC	2	ALGA0014115	85026066	T/C	0.3489	0.045867	CHR	CCA	22
LW	RBC HMG HMT MCV MCH MCHC	2	ASGA0010644	85053423	G/A	0.4366	0.0360025	GEN	CCA	22
LW	RBC HMG HMT MCV MCH MCHC	2	ALGA0014120	85137614	G/A	0.4581	0.001/3.24	GEN	CCA, mvBIMBAM	22
LW	RBC HMG HMT MCV MCH MCHC	2	H3GA0006975	85151135	T/C	0.4581	0.00796893	GEN	CCA	22
LW	RBC HMG HMT MCV MCH MCHC	2	MARC0064603	85463127	C/T	0.4103	0.0327198	GEN	CCA	22
LW	RBC HMG HMT MCV MCH MCHC, HMT HMG MCHC	2	ASGA0105637	85559227	A/G	0.46	0.00185044	GEN	CCA	22
LW	RBC HMG HMT MCV MCH MCHC	2	ASGA0010665	85664532	A/G	0.3285	0.0285169	GEN	CCA	22
LW	RBC HMG HMT MCV MCH MCHC	2	H3GA0006999	85759107	A/G	0.2476	0.0272923	CHR	CCA	22
LW	RBC HMG HMT MCV MCH MCHC	2	DRGA0003080	85772887	C/T	0.462	0.001/3.16	GEN	CCA, mvBIMBAM	22
LW	RBC HMG HMT MCV MCH MCHC	2	ASGA0104997	86320678	T/C	0.4152	0.0282822	GEN	CCA	23	WDR41, OTP, TBCA, AP3B1, SCAMP1, LHFPL2, ssc-mir-10384-2
LW	RBC HMG HMT MCV MCH MCHC	2	ALGA0014192	86505377	T/C	0.2505	0.0272923	CHR	CCA	23
LW	RBC HMG HMT MCV MCH MCHC	2	ALGA0014189	86542827	A/G	0.2505	0.0272923	CHR	CCA	23
LW	RBC HMG HMT MCV MCH MCHC	2	ASGA0010704	86556317	C/T	0.3304	0.0282822	GEN	CCA	23
LW	RBC HMG HMT MCV MCH MCHC, HMT HMG MCHC	2	ASGA0101845	86593472	G/A	0.4571	0.001/3.27	GEN	CCA, mvBIMBAM	23
LW	RBC HMG HMT MCV MCH MCHC	2	ASGA0010722	86799398	G/A	0.4152	0.046975	GEN	CCA	23
LW	RBC HMG HMT MCV MCH MCHC	2	ALGA0014199	86842615	A/C	0.3304	0.0282822	GEN	CCA	23
LW	RBC HMG HMT MCV MCH MCHC	2	ALGA0014200	86869012	T/C	0.3304	0.0282822	GEN	CCA	23
LW	RBC HMG HMT MCV MCH MCHC, HMT HMG MCHC	2	ALGA0014210	86926962	C/T	0.4542	0.001/3.39	GEN	CCA, mvBIMBAM	23
LW	RBC HMG HMT MCV MCH MCHC	2	ALGA0014211	86998119	G/T	0.3304	0.0282822	GEN	CCA	23
LW	RBC HMG HMT MCV MCH MCHC	2	ALGA0014214	87021610	G/A	0.461	0.001/3.16	GEN	CCA, mvBIMBAM	23
LW	RBC HMG HMT MCV MCH MCHC	2	ASGA0010734	87247735	T/C	0.3762	0.046975	GEN	CCA	23
LW	RBC HMG HMT MCV MCH MCHC	2	ALGA0014235	87337977	A/G	0.332	0.024567	GEN	CCA	23
LW	RBC HMG HMT MCV MCH MCHC	2	ALGA0014249	87434796	T/C	0.3996	0.00646999	CHR	CCA	23
LW	RBC HMG HMT MCV MCH MCHC, HMT HMG MCHC	2	ASGA0010750	87530974	C/T	0.4542	0.001/3.39	GEN	CCA, mvBIMBAM	24	ARSB, DMGDH, BHMT
LW	RBC HMG HMT MCV MCH MCHC	2	ASGA0010766	87596607	T/C	0.2271	0.0534626	CHR	CCA	24
LW	RBC HMG HMT MCV MCH MCHC	2	ASGA0010767	87610569	G/A	0.2271	0.0534626	CHR	CCA	24
LW	RBC HMG HMT MCV MCH MCHC	2	ALGA0014269	87662401	C/T	0.3021	0.046975	GEN	CCA	24
LW	RBC HMG HMT MCV MCH MCHC	2	MARC0085122	87708844	A/G	0.307	0.0327198	GEN	CCA	24
LW	RBC HMG HMT MCV MCH MCHC	2	ASGA0010772	87745745	T/C	0.4522	0.024567	GEN	CCA	24
LW	RBC HMG HMT MCV MCH MCHC	2	MARC0055537	87768647	C/T	0.4522	0.024567	GEN	CCA	24
LW	RBC HMG HMT MCV MCH MCHC	2	ASGA0010776	87798540	G/T	0.384	0.00539731	CHR	CCA	24
LW	RBC HMG HMT MCV MCH MCHC	2	ALGA0014272	87888457	A/G	0.3099	0.046975	GEN	CCA	24
LW	RBC HMG HMT MCV MCH MCHC	2	ASGA0097255	119098798	G/A	0.2943	0.0534626	CHR	CCA	25
LR	BAS MON	2	ALGA0102645	120728602	G/T	0.3789	0.03	GEN	CCA	26
LW	RBC HMG HMT MCV MCH MCHC	2	MARC0085402	129684982	G/A	0.155	0.034838	CHR	CCA	27	ALDH7A1, PHAX, TEX43, LMNB1, MARCH3, PRRC1
LR	HMG MCHC IL10, HMT HMG MCHC	2	DIAS0002725	129695476	G/A	0.01282	0.04	GEN	CCA	27
LR	HMG MCHC IL10, HMT HMG MCHC	2	DIAS0003483	129723516	T/C	0.01476	0.02	GEN	CCA	27
LW	RBC HMG HMT MCV MCH MCHC	2	ALGA0015941	130460915	T/C	0.2924	0.00934258	CHR	CCA	27
LW	IFN IL8 TNF	2	ALGA0016514	138589831	A/G	0.01462	0.02	CHR	PCA	28
LW	RBC HMG HMT MCV MCH MCHC	2	MARC0002516	148357959	A/G	0.3723	0.0460671	CHR	CCA	29	PPP2R2B, STK32A, DPYSL3, JAKMIP2
LW	RBC HMG HMT MCV MCH MCHC	2	ASGA0106143	148447412	G/A	0.3713	0.0460671	CHR	CCA	29
LW	RBC HMG HMT MCV MCH MCHC	2	ALGA0106373	148499924	G/A	0.3713	0.0460671	CHR	CCA	29
LW	RBC HMG HMT MCV MCH MCHC	2	ALGA0115025	148536882	T/C	0.3713	0.0460671	CHR	CCA	29
LW	RBC HMG HMT MCV MCH MCHC	2	H3GA0052415	148550613	T/C	0.3713	0.0460671	CHR	CCA	29
LW	RBC HMG HMT MCV MCH MCHC	2	ALGA0116650	148616044	A/G	0.2934	0.0460671	CHR	CCA	29
LW	RBC HMG HMT MCV MCH MCHC	2	ASGA0104922	148631405	C/T	0.2934	0.0460671	CHR	CCA	29
LW	RBC HMG HMT MCV MCH MCHC	2	MARC0011897	148905198	T/C	0.3372	0.0272923	CHR	CCA	29
LR	WBC NEU MON EOS BAS TNF	3	ASGA0093070	18058797	C/T	0.4954	0.05	CHR	CCA	30	MVP
LR	WBC NEU MON EOS BAS TNF	3	ASGA0084261	18059444	G/A	0.4954	0.05	CHR	CCA	30
LR	WBC NEU MON EOS BAS TNF	3	MARC0081878	22791691	A/G	0.4524	0.05	GEN	CCA	31	COG7, SCNN1B, SCNN1G, USP31, HS3ST2, OTOA, METTL9, IGSF6
LR	WBC NEU MON EOS BAS TNF	3	ASGA0099130	23688143	A/G	0.4185	0.03	CHR	CCA	31
LR	WBC NEU MON EOS BAS TNF	3	ASGA0094403	23968274	T/C	0.2	0.05	CHR	CCA	32	SDR42E2, VWA3A, MOSMO, PDZD9, UQCRC2, CRYM, ANKS4B, ZP2, TMEM159
LR	WBC NEU MON EOS BAS TNF	3	ASGA0013894	24070234	C/A	0.4661	0.05	CHR	CCA	32
LR	WBC NEU MON EOS BAS TNF	3	M1GA0004187	24176936	T/G	0.2115	0.04	CHR	CCA	32
LR	WBC NEU MON EOS BAS TNF	3	ALGA0123859	24582079	C/T	0.2152	0.05	CHR	CCA	32
LR	WBC NEU MON EOS BAS TNF, NEU RBC WBC MON BAS	3	ASGA0094325	24963920	C/T	0.2573	0.03	GEN	CCA	32
LR	WBC NEU MON EOS BAS TNF	3	ASGA0013904	25072734	A/G	0.4707	0.05	CHR	CCA	33	LYRM1, DCUN1D3, REXO5, ERI2, ACSM3, THUMPD1, ACSM4, ACSM5, PDILT, UMOD, GP2, GPR139
LR	WBC NEU MON EOS BAS TNF, NEU RBC WBC MON BAS	3	ASGA0013908	25111534	C/A	0.2546	0.001/3.1	GEN	CCA, mvBIMBAM	33
LR	WBC NEU MON EOS BAS TNF	3	ALGA0102450	25723257	C/A	0.2353	0.04	GEN	CCA	33
LW	BAS WBC NEU, LYM NEU MON EOS BAS	3	ASGA0014250	35404289	G/T	0.354	4.51	GEN	mvBIMBAM	34	RBFOX1
LR	WBC HMT EOS HAP IL8	3	ALGA0019692	70967762	G/A	0.1035	0.03	CHR	CCA	35
LR	WBC HMT EOS HAP IL8	3	ALGA0123028	71124411	C/T	0.1026	0.03	CHR	CCA	35
LR	WBC HMT EOS HAP IL8	3	MARC0055616	71462992	G/A	0.1026	0.03	CHR	CCA	35
LR	WBC HMT EOS HAP IL8	3	ASGA0015118	72651493	C/T	0.1007	0.02	CHR	CCA	36	ANXA4, AAK1, NFU1, GFPT1, U6, ANTXR1
LR	WBC HMT EOS HAP IL8	3	MARC0001946	72973452	A/G	0.1016	0.02	CHR	CCA	36
LR	WBC HMT EOS HAP IL8	3	MARC0021343	73260048	T/C	0.1026	0.02	CHR	CCA	36
LR	BAS MON	3	MARC0006534	112713663	T/G	0.03571	0.05	CHR	CCA	37	HADHB
LR	EOS PLT, WBC HMT EOS HAP IL8, WBC NEU MON EOS BAS TNF	3	ASGA0016494	121139181	G/A	0.07156	4.63	GEN	mvBIMBAM	38
LR	RBC HMG HMT MCV MCH	4	ALGA0023253	12432764	G/A	0.07798	0.04	CHR	CCA	39
LR	IFN IL12 IL8	4	ALGA0023430	14382005	A/G	0.1108	0.06	CHR	PCA	40	NSMCE2, WASHC5
LR	IFN IL12 IL8	4	ASGA0018536	14601654	G/A	0.141	0.03	CHR	PCA	40
LW	NEU LYM	4	DBWU0000703	36228000	C/T	0.4025	0.02	CHR	PCA	41
LR	IL6 IL10 IL1b	4	H3GA0012747	56888492	C/T	0.005495	0.05	CHR	CCA	42
LR	IL6 IL10 IL1b	4	MARC0096487	60396561	G/A	0.01	0.01	CHR	CCA	43
LR	IL6 IL10 IL1b	4	ALGA0025441	63422287	G/T	0.01	0.01	CHR	CCA	44	TRPA1
LR	IL6 IL10 IL1b	4	H3GA0012835	63533485	G/A/T	0.01	0.01	CHR	CCA	44
LR	IL6 IL10 IL1b	4	MARC0063844	63563088	G/T	0.01	0.01	CHR	CCA	44
LR	RBC HMG HMT MCV MCH	4	INRA0015168	79694780	T/C	0.01	0.06	GEN	CCA	45	PRKDC
LR	RBC HMG HMT MCV MCH	4	H3GA0013209	81279399	A/G	0.00641	0.01	CHR	CCA	46	SELL
LR	RBC HMG HMT MCV MCH	4	ASGA0020483	81301454	A/C	0.00641	0.01	CHR	CCA	46
LR	RBC HMG HMT MCV MCH	4	ASGA0020484	81321340	T/C	0.00641	0.01	CHR	CCA	46
LR	RBC HMG HMT MCV MCH	4	ALGA0026246	82530260	T/G	0.04487	0.01	CHR	CCA	47
LR	RBC HMG HMT MCV MCH	4	ALGA0026434	86347263	G/A	0.01	0.06	GEN	CCA	48
LR	RBC HMG HMT MCV MCH	4	ALGA0026437	86379017	G/A	0.01	0.06	GEN	CCA	48
LR	RBC HMG HMT MCV MCH, HMT HMG MCHC	4	ALGA0026453	87048942	A/C	0.01	0	GEN	CCA	48
LR	RBC HMG HMT MCV MCH, HMT HMG MCHC	4	ALGA0027586	103876353	A/G	0.007326	0.05	CHR	CCA	49	CD2, IGSF3, CD58, ATP1A1
LW	RBC HMG HMT MCV MCH MCHC, HMG MCHC, WBC RBC HAP IL1b, PLT RBC WBC	4	ASGA0021646	104373115	C/T	0.2002	3.38	GEN	mvBIMBAM	49
LR	NEU RBC WBC MON BAS	4	H3GA0014300	112534903	G/A	0.4945	0.04	CHR	CCA	50	NTNG1, PRMT6
LR	NEU RBC WBC MON BAS	4	ASGA0022296	112635430	C/T	0.4936	0.04	CHR	CCA	50
LR	NEU RBC WBC MON BAS	4	ASGA0022298	112667121	C/T	0.4495	0.04	CHR	CCA	50
LR	NEU RBC WBC MON BAS	4	DRGA0005123	112686245	G/A	0.4625	0.05	GEN	CCA	50
LR	NEU RBC WBC MON BAS	4	DRGA0005125	112708191	C/T	0.4478	0.04	CHR	CCA	50
LR	WBC NEU MON EOS BAS TNF, NEU RBC WBC MON BAS	4	H3GA0014305	112850117	A/G	0.4799	0.05	GEN	CCA	50
LR	NEU RBC WBC MON BAS	4	ASGA0022330	113006080	C/T	0.4288	0.04	CHR	CCA	50
LR	NEU RBC WBC MON BAS	4	ALGA0028362	113024620	T/C	0.4295	0.04	CHR	CCA	50
LR	NEU RBC WBC MON BAS	4	DRGA0005145	113052359	G/A	0.4295	0.04	CHR	CCA	50
LR	NEU RBC WBC MON BAS	4	ASGA0087092	113071236	A/G	0.4156	0.04	CHR	CCA	50
LR	RBC HMG HMT MCV MCH	4	ALGA0028434	114016613	T/C	0.2766	0.03	CHR	CCA	51
LR	HMT HMG MCHC	4	M1GA0006536	122037141	A/C	0.1227	0.02	CHR	CCA	52
LR	HMT HMG MCHC	4	ASGA0090553	122828997	T/G	0.0467	0.04	CHR	CCA	53	F3
LR	RBC HMG HMT MCV MCH	5	H3GA0015293	6978152	C/T	0.02564	0.04	CHR	CCA	54	CSDC2
LW	HMG MCH	5	ALGA0030157	8854690	A/G	0.3691	0.0443892	CHR	CCA	55
LR	RBC HMG HMT MCV MCH	5	ASGA0024572	13266811	T/C	0.4478	0.04	CHR	CCA	56	CRY1, MTERF2, TMEM263, RIC8B, POLR3B, POLR3B
LR	RBC HMG HMT MCV MCH	5	H3GA0015743	13586949	T/C	0.4422	0.04	CHR	CCA	56
LR	RBC HMG HMT MCV MCH	5	MARC0091257	13633289	T/C	0.4853	0.04	CHR	CCA	56
LR	RBC HMG HMT MCV MCH	5	ASGA0024585	13654097	C/T	0.4853	0.04	CHR	CCA	56
LR	RBC HMG HMT MCV MCH	5	ALGA0030680	13697150	C/T	0.4643	0.06	CHR	CCA	56
LR	RBC HMG HMT MCV MCH	5	ALGA0030691	13798075	T/C	0.4643	0.06	CHR	CCA	56
LR	HMT HMG MCHC	5	ALGA0030761	14608518	T/G	0.02768	0.04	CHR	CCA	57	CCNT1, C5H12orf75
LR	HMT HMG MCHC	5	ALGA0030794	14788695	C/A	0.02569	0.03	CHR	CCA	57
LR	RBC HMG HMT MCV MCH, HMG MCHC IL10, HMT HMG MCHC	5	ALGA0106408	17162699	C/T	0.02106	0.04	CHR	CCA, TATES	58	SCN8A, ACVRL1, ACVR1B, GRASP, NR4A1, ATG101, KRT80, KRT7
LR	HMT HMG MCHC	5	MARC0095571	17585540	G/A	0.08364	0.06	CHR	CCA	58
LR	HMT HMG MCHC	5	H3GA0016097	23400843	A/C	0.4515	0.02	CHR	CCA	59	LRIG3
LR	HMT HMG MCHC	5	ASGA0025128	23778757	A/G	0.4212	0.02	CHR	CCA	59
LR	HMT HMG MCHC	5	ASGA0025132	23816873	G/A	0.4212	0.02	CHR	CCA	59
LR	RBC HMG HMT MCV MCH, HMT HMG MCHC	5	ASGA0025137	23933098	T/C	0.2134	0.03	CHR	CCA	59
LR	RBC HMG HMT MCV MCH, HMT HMG MCHC	5	ALGA0031314	24000573	G/T	0.2134	0.03	CHR	CCA	59
LR	RBC HMG HMT MCV MCH, HMT HMG MCHC	5	ASGA0025140	24069910	T/G	0.2134	0.03	CHR	CCA	59
LR	RBC HMG HMT MCV MCH, HMT HMG MCHC	5	ALGA0031321	24135911	A/C	0.207	0.02	CHR	CCA	59
LR	HMT HMG MCHC	5	INRA0018998	24393356	A/G	0.4908	0.02	CHR	CCA	59
LR	HMT HMG MCHC	5	INRA0019001	24702306	T/C	0.4918	0.01	CHR	CCA	60
LR	RBC HMG HMT MCV MCH, HMT HMG MCHC	5	DRGA0005609	29991703	T/G	0.0293	0.06	CHR	CCA	61	HMGA2
LR	RBC HMG HMT MCV MCH, HMT HMG MCHC	5	DRGA0005613	30469491	T/G	0.0293	0.06	CHR	CCA	61
LR	RBC HMG HMT MCV MCH, HMT HMG MCHC	5	ASGA0025326	31271737	A/C	0.0293	0.06	CHR	CCA	62	U6, ssc-mir-9808, CAND1
LR	RBC HMG HMT MCV MCH, HMT HMG MCHC	5	ALGA0034323	31867380	A/G	0.0293	0.06	CHR	CCA	62
LR	HMT HMG MCHC	5	MARC0114715	32497165	A/C	0.02839	0.01	CHR	CCA	63	IL26, IL22
LR	HMT HMG MCHC	5	ALGA0031657	32603961	C/T	0.02839	0.01	CHR	CCA	63
LR	RBC HMG HMT MCV MCH, HMT HMG MCHC	5	ALGA0031690	33946621	A/G	0.02381	0.04	CHR	CCA	64	CCT2, BEST3, MYRFL, CNOT2, KCNMB4, PTPRB
LR	HMT HMG MCHC	5	ASGA0025416	34747588	T/C	0.2399	0.04	CHR	CCA	64
LR	RBC HMG HMT MCV MCH, HMG MCHC IL10, HMT HMG MCHC, NEU RBC WBC MON BAS	5	H3GA0016244	34769398	A/G	0.3837	0.01	CHR	CCA	64
LR	LYM MON BAS	5	ALGA0031717	35361757	C/T	0.05952	0.05	CHR	PCA	64
LR	RBC HMG HMT MCV MCH, HMT HMG MCHC	5	MARC0021861	35776165	T/C	0.435	0.04	CHR	CCA	65	TMEM19, TBC1D15, TPH2, TRHDE
LR	RBC HMG HMT MCV MCH, HMT HMG MCHC	5	ALGA0031731	36197319	A/C	0.02656	0.04	CHR	CCA	65
LR	RBC HMG HMT MCV MCH, HMT HMG MCHC	5	ALGA0031736	36314172	A/C	0.2883	0.05	CHR	CCA	65
LR	HMT HMG MCHC	5	CASI0009605	36346640	A/G	0.2894	0.03	CHR	CCA	65
LR	NEU RBC WBC MON BAS	5	ALGA0031740	36426114	C/A	0.2418	0.06	CHR	CCA	65
LR	RBC HMG HMT MCV MCH, HMT HMG MCHC	5	ASGA0025454	36903934	C/T	0.2537	0.02	CHR	CCA	66
LR	RBC HMG HMT MCV MCH	5	DRGA0005711	37397149	T/C	0.3526	0.04	CHR	CCA	66
LR	RBC HMG HMT MCV MCH, HMT HMG MCHC	5	INRA0019263	38864890	T/C	0.02656	0.04	CHR	CCA	67
LR	RBC HMG HMT MCV MCH, HMT HMG MCHC	5	rs334622443	38872955	A/T	0.02656	0.04	CHR	CCA	67
LR	RBC HMG HMT MCV MCH, HMT HMG MCHC	5	MARC0037200	38880761	T/C	0.02656	0.04	CHR	CCA	67
LR	RBC HMG HMT MCV MCH, HMT HMG MCHC	5	DRGA0005776	43220509	C/T	0.02656	0.04	CHR	CCA	68	U6
LR	RBC HMG HMT MCV MCH, HMT HMG MCHC	5	DRGA0005773	43252599	A/G	0.02661	0.04	CHR	CCA	68
LR	RBC HMG HMT MCV MCH, HMT HMG MCHC	5	MARC0113545	43293810	A/G	0.02656	0.04	CHR	CCA	68
LR	RBC HMG HMT MCV MCH, HMT HMG MCHC	5	ALGA0031826	43320525	C/A	0.02656	0.04	CHR	CCA	68
LR	RBC HMG HMT MCV MCH, HMT HMG MCHC	5	ASGA0025493	43385239	G/A	0.02656	0.04	CHR	CCA	68
LR	RBC HMG HMT MCV MCH, HMT HMG MCHC	5	H3GA0016271	43428743	C/A	0.02656	0.04	CHR	CCA	68
LR	RBC HMG HMT MCV MCH, HMT HMG MCHC	5	ASGA0025490	43480338	T/C	0.02656	0.04	CHR	CCA	68
LR	RBC HMG HMT MCV MCH, HMT HMG MCHC	5	DRGA0005767	43556787	C/T	0.02656	0.04	CHR	CCA	68
LR	RBC HMG HMT MCV MCH, HMT HMG MCHC	5	MARC0003440	43664480	T/C	0.02656	0.04	CHR	CCA	68
LR	RBC HMG HMT MCV MCH, HMT HMG MCHC	5	INRA0019288	43688401	T/C	0.02656	0.04	CHR	CCA	68
LR	RBC HMG HMT MCV MCH, HMT HMG MCHC	5	MARC0030421	43750584	C/T	0.02656	0.04	CHR	CCA	68
LR	RBC HMG HMT MCV MCH, HMT HMG MCHC	5	ALGA0031834	43879295	G/A	0.02656	0.04	CHR	CCA	68
LR	HMT HMG MCHC	5	INRA0019312	47324666	T/C	0.1511	0.06	CHR	CCA	69	ITPR2
LR	RBC HMG HMT MCV MCH, HMT HMG MCHC	5	H3GA0016294	47424047	A/G	0.02656	0.04	CHR	CCA	69
LR	RBC HMG HMT MCV MCH, HMG MCHC IL10, HMT HMG MCHC	5	ALGA0031924	48896828	T/G	0.02289	0.02	CHR	CCA, TATES	70	BCAT1
LR	RBC HMG HMT MCV MCH, HMG MCHC IL10, HMT HMG MCHC	5	MARC0001027	50094492	G/A	0.02289	0.02	CHR	CCA, TATES	71	SOX5
LR	RBC HMG HMT MCV MCH, HMG MCHC IL10, HMT HMG MCHC	5	DRGA0005841	50243918	A/G	0.02289	0.02	CHR	CCA, TATES	71
LR	RBC HMG HMT MCV MCH, HMG MCHC IL10, HMT HMG MCHC	5	ALGA0032074	58601394	A/G	0.01374	0.03	CHR	CCA, TATES	72	GRIN2B, EMP1
LR	RBC HMG HMT MCV MCH, HMG MCHC IL10, HMT HMG MCHC	5	H3GA0016359	58625915	C/T	0.01374	0.03	CHR	CCA, TATES	72
LR	RBC HMG HMT MCV MCH, HMG MCHC IL10, HMT HMG MCHC	5	H3GA0016379	58840179	G/A	0.01374	0.03	CHR	CCA, TATES	72
LR	RBC HMG HMT MCV MCH, HMG MCHC IL10, HMT HMG MCHC	5	ALGA0032146	59340760	A/C	0.01374	0.03	CHR	CCA, TATES	72
LR	RBC HMG HMT MCV MCH	5	ASGA0025778	61783155	A/G	0.04212	0.04	CHR	CCA	73	TMEM52B, OLR1, CLEC7A, CLEC1A, CLEC12B, CLEC1B, CLEC12A, CLEC2B, CD69, KLRB1, A2M, KLRG1, M6PR, PHC1, A2ML1, RIMKLB
LR	RBC HMG HMT MCV MCH	5	ASGA0025791	61931507	A/G	0.04212	0.04	CHR	CCA	73
LR	RBC HMG HMT MCV MCH	5	DRGA0005951	61966384	G/A	0.04212	0.04	CHR	CCA	73
LR	RBC HMG HMT MCV MCH	5	ASGA0025794	62115185	T/G	0.04212	0.04	CHR	CCA	73
LR	RBC HMG HMT MCV MCH	5	DRGA0005956	62134657	T/G	0.04212	0.04	CHR	CCA	73
LR	RBC HMG HMT MCV MCH, HMG MCHC IL10, HMT HMG MCHC	5	MARC0100616	62372560	C/T	0.01374	0.04	CHR	CCA, TATES	73
LR	RBC HMG HMT MCV MCH	5	ALGA0032322	62455175	G/A	0.0815	0.04	CHR	CCA	73
LR	RBC HMG HMT MCV MCH	5	DIAS0000002	62481418	A/G	0.0815	0.04	CHR	CCA	73
LR	RBC HMG HMT MCV MCH	5	ASGA0025802	62601778	T/C	0.07234	0.04	CHR	CCA	73
LR	RBC HMG HMT MCV MCH	5	ALGA0032345	62737145	T/C/G	0.06679	0.03	CHR	CCA	73
LR	HMT HMG MCHC	5	ASGA0025827	63827447	G/A	0.01743	0.02	CHR	CCA	74	ENO2
LR	HMT HMG MCHC	5	ASGA0100486	66362258	T/G	0.01923	0.05	CHR	CCA	75
LR	NEU RBC WBC MON BAS	5	H3GA0055380	75848496	A/G	0.1154	0.03	CHR	CCA	76	NELL2, DBX2, ANO6
LR	LYM MON BAS	5	M1GA0008026	76155408	C/T	0.1511	0.02	CHR	PCA	76
LR	NEU RBC WBC MON BAS, LYM MON BAS	5	MARC0004505	76180231	G/A	0.1264	0.05	CHR	CCA, PCA	76
LR	NEU RBC WBC MON BAS	5	H3GA0016883	76215960	G/A	0.1062	0.05	GEN	CCA	76
LR	NEU RBC WBC MON BAS	5	MARC0002321	76276553	G/A	0.1062	0.05	GEN	CCA	76
LW	HMG MCH, PLT RBC WBC	5	ALGA0033064	77286779	T/C	0.01852	0.0350417	CHR	CCA	77	SLC38A4, AMIGO2, PCED1B, RPAP3
LW	HMG MCH, PLT RBC WBC	5	ASGA0093314	77402409	A/G	0.04094	0.0429432	CHR	CCA	77
LW	HMG MCH, PLT RBC WBC	5	ALGA0104452	77541676	A/G	0.04094	0.0429432	CHR	CCA	77
LW	HMG MCH, PLT RBC WBC	5	MARC0090729	77680830	C/T	0.04386	0.0350417	CHR	CCA	77
LR	HMT HMG MCHC	5	MARC0012702	77884515	C/A	0.457	0.01	CHR	CCA	77
LR	IL4 EOS IL10 IL1b TNF	5	ALGA0105937	77892336	A/G	0.01	0.01	GEN	CCA	77
LW	HMG MCH, PLT RBC WBC	5	MARC0098250	77948633	G/A	0.01852	0.0350417	CHR	CCA	77
LW	HMG MCH, PLT RBC WBC	5	ALGA0109048	77962305	T/C	0.01852	0.0350417	CHR	CCA	77
LW	HMG MCH, PLT RBC WBC	5	ALGA0101247	77990021	A/G	0.01852	0.0350417	CHR	CCA	77
LW	HMG MCH, PLT RBC WBC	5	ALGA0104065	77997876	C/T	0.01852	0.0350417	CHR	CCA	77
LW	HMG MCH, PLT RBC WBC	5	MARC0009241	78029583	G/A	0.01852	0.0350417	CHR	CCA	77
LW	HMG MCH, PLT RBC WBC	5	ALGA0104516	78032160	G/T	0.01852	0.0350417	CHR	CCA	77
LW	RBC HMG HMT MCV MCH MCHC, HMG MCHC, WBC RBC HAP IL1b, PLT RBC WBC	5	MARC0013873	79815601	T/C	0.3409	3.47	GEN	mvBIMBAM	78	CHST11
LR	NEU RBC WBC MON BAS	5	ALGA0033413	88424483	T/C	0.06868	0.02	CHR	CCA	79
LR	IL12 IL8	5	MARC0080493	90118573	A/G	0.03571	0.04	CHR	PCA	80
LW	HMG MCH	5	ALGA0105659	92864624	T/C	0.416	0.0463556	CHR	CCA	81
LR	RBC HMG HMT MCV MCH	5	ASGA0100714	94149478	C/T	0.2015	0.04	CHR	CCA	82	TMTC3, CEP290, C12orf29, C12orf50
LR	RBC HMG HMT MCV MCH	5	ASGA0026904	94238901	A/C	0.2015	0.04	CHR	CCA	82
LR	RBC HMG HMT MCV MCH	5	ALGA0033767	94367121	C/T	0.1868	0.05	CHR	CCA	82
LR	RBC HMG HMT MCV MCH	5	ALGA0033764	94457579	T/C	0.1969	0.04	CHR	CCA	82
LR	RBC HMG HMT MCV MCH	5	M1GA0008129	94490945	A/G	0.1941	0.03	CHR	CCA	82
LR	RBC HMG HMT MCV MCH	5	ALGA0033759	94518601	T/G	0.1932	0.03	CHR	CCA	82
LR	RBC HMG HMT MCV MCH	5	ALGA0033757	94541296	T/C	0.4725	0.04	CHR	CCA	82
LR	RBC HMG HMT MCV MCH	5	H3GA0017183	94558952	C/T	0.2454	0.05	CHR	CCA	82
LR	RBC HMG HMT MCV MCH	5	ALGA0033735	94705788	G/A	0.4844	0.04	CHR	CCA	82
LR	RBC HMG HMT MCV MCH	5	ASGA0026872	94785843	G/T	0.4322	0.04	CHR	CCA	82
LR	RBC HMG HMT MCV MCH	5	INRA0020482	94801310	C/T	0.4432	0.05	CHR	CCA	82
LR	WBC BAS	5	MARC0101043	94860354	A/G	0.07143	0.05	GEN	PCA	82
LR	RBC HMG HMT MCV MCH	5	ASGA0091315	95014018	A/C	0.4029	0.04	CHR	CCA	82
LR	RBC HMG HMT MCV MCH	5	ASGA0026863	95042109	T/C	0.4121	0.04	CHR	CCA	82
LR	RBC HMG HMT MCV MCH	5	DRGA0006240	95278246	A/G	0.4121	0.04	CHR	CCA	82
LR	RBC HMG HMT MCV MCH	5	H3GA0017164	95377091	G/A	0.4322	0.04	CHR	CCA	83
LR	RBC HMG HMT MCV MCH	5	ALGA0033673	95558910	A/C	0.4459	0.04	CHR	CCA	83
LR	RBC HMG HMT MCV MCH	5	ALGA0033670	95591504	T/G	0.4469	0.04	CHR	CCA	83
LR	RBC HMG HMT MCV MCH, HMG MCHC IL10, HMT HMG MCHC	5	ASGA0101924	97259676	T/C	0.01	0	GEN	CCA, TATES	84
LR	RBC HMG HMT MCV MCH, HMG MCHC IL10, HMT HMG MCHC	5	DRGA0006295	97412529	A/C	0.0119	0	GEN	CCA, TATES	84
LR	RBC HMG HMT MCV MCH, HMG MCHC IL10, HMT HMG MCHC	5	H3GA0017216	97477241	C/T	0.01	0	GEN	CCA, TATES	84
LR	RBC HMG HMT MCV MCH	5	MARC0030237	99102014	T/G	0.4936	0.06	CHR	CCA	85	TMTC2
LR	HMT HMG MCHC	5	ALGA0034135	101846412	A/G	0.02381	0.05	CHR	CCA	86
LR	IL6 IL10 IL1b	6	MARC0041561	16171435	C/T	0.1071	0.03	CHR	CCA	87
LR	IL6 IL10 IL1b	6	MARC0075761	16188799	G/A	0.1071	0.03	CHR	CCA	87
LR	IL4 EOS IL10 IL1b TNF	6	ASGA0104222	39838897	C/A	0.489	0.05	CHR	CCA	88	URI1, ZNF536
LR	IL4 EOS IL10 IL1b TNF	6	MARC0005196	39859759	C/T	0.4634	0.05	CHR	CCA	88
LR	IL4 EOS IL10 IL1b TNF	6	MARC0113191	39937433	T/C	0.4945	0.05	CHR	CCA	88
LR	IL4 EOS IL10 IL1b TNF	6	ASGA0028105	40240336	C/A	0.3984	0.05	CHR	CCA	88
LR	IL4 EOS IL10 IL1b TNF	6	ASGA0097134	41279833	T/C	0.2628	0.06	CHR	CCA	88
LR	IL1b WBC EOS IL10 IL12	6	ALGA0100920	50604798	G/A	0.4853	0.04	CHR	CCA	89	LYPD5, ZNF283, ZNF404, ZNF45, LOC110260999
LR	IL1b WBC EOS IL10 IL12	6	MARC0033200	50804198	C/T	0.4853	0.04	CHR	CCA	89
LR	IL6 IL10 IL1b	6	ASGA0085935	74701117	C/T	0.05678	0.03	CHR	CCA	90	CTRC, CELA2A
LR	IL6 IL10 IL1b	6	ASGA0100599	74701809	C/T	0.05678	0.03	CHR	CCA	90
LR	IL6 IL10 IL1b	6	M1GA0025029	78113081	T/C	0.0641	0.03	CHR	CCA	91	TMCO4
LR	IL6 IL10 IL1b	6	H3GA0053380	93420594	G/T	0.0989	0.03	CHR	CCA	92	ZC3H12A, MEAF6, SNIP1, DNALI1, GNL2, RSPO1, C1orf109, CDCA8, EPHA10, MANEAL, YRDC, C1orf122, MTF1, INPP5B, SF3A3, FHL3, UTP11, POU3F1
LR	IL6 IL10 IL1b	6	MARC0082470	93442952	T/C	0.1026	0.06	CHR	CCA	92
LR	IL6 IL10 IL1b	6	ASGA0028870	93958186	A/G	0.0989	0.06	CHR	CCA	92
LR	IL6 IL10 IL1b	6	ALGA0035971	94051380	C/T	0.0989	0.06	CHR	CCA	92
LR	IL6 IL10 IL1b	6	MARC0019060	94096694	T/C	0.07143	0.03	CHR	CCA	92
LR	IL6 IL10 IL1b	6	M1GA0008815	94712287	C/T	0.07875	0.03	CHR	CCA	93	RRAGC, GJA9, RHBDL2, AKIRIN1, NDUFS5, U6, MACF1, PABPC4, SNORA55, HEYL, NT5C1A, HPCAL4
LR	HMG MCHC IL10, IL1b WBC EOS IL10 IL12, IL4 EOS IL10 IL1b TNF, IL6 IL10 IL1b	6	MARC0033580	95566980	C/T	0.07692	0.02	GEN	CCA	93
LR	IL6 IL10 IL1b	6	MARC0022542	96650040	T/G	0.1859	0.03	CHR	CCA	94	CEP192, PTPN2, PSMG2, CEP76, SPIRE1, PRELID3A, AFG3L2, TUBB6, CIDEA, IMPA2, MPPE1, GNAL
LR	IL6 IL10 IL1b	6	M1GA0026030	96767590	T/C	0.1859	0.03	CHR	CCA	94
LR	IL6 IL10 IL1b	6	CASI0006620	96926928	C/T	0.1804	0.06	CHR	CCA	94
LR	IL1b WBC EOS IL10 IL12, IL4 EOS IL10 IL1b TNF, IL6 IL10 IL1b	6	ASGA0091444	97104675	G/A	0.02381	0.03	CHR	CCA	94
LR	IL1b WBC EOS IL10 IL12, IL4 EOS IL10 IL1b TNF, IL6 IL10 IL1b	6	MARC0032131	97343439	T/G	0.01832	0.03	CHR	CCA	94
LR	HMG MCHC IL10, IL1b WBC EOS IL10 IL12, IL4 EOS IL10 IL1b TNF, IL6 IL10 IL1b	6	ALGA0036131	97620286	T/C	0.07875	0.02	GEN	CCA	94
LR	IL1b WBC EOS IL10 IL12, IL6 IL10 IL1b	6	ALGA0036189	99931515	G/A	0.05678	0.03	CHR	CCA	95	PTPRM, U6, LRRC30, LAMA1, ARHGAP28
LR	IL1b WBC EOS IL10 IL12	6	ALGA0036191	99956687	T/C	0.03205	0.02	CHR	CCA	95
LR	IL1b WBC EOS IL10 IL12	6	CASI0005798	100018316	T/C	0.03205	0.02	CHR	CCA	95
LR	IL1b WBC EOS IL10 IL12, IL6 IL10 IL1b,	6	MARC0003203	100175109	G/A	0.05678	0.03	CHR	CCA	95
LR	IL1b WBC EOS IL10 IL12	6	ALGA0115176	100207770	C/T	0.03205	0.02	CHR	CCA	95
LR	IL1b WBC EOS IL10 IL12	6	ALGA0117017	100292060	A/G	0.03205	0.02	CHR	CCA	95
LR	IL1b WBC EOS IL10 IL12	6	MARC0021350	100311040	C/T	0.03205	0.02	CHR	CCA	95
LR	HMG MCHC IL10, IL1b WBC EOS IL10 IL12, IL6 IL10 IL1b	6	H3GA0054139	100709160	T/C	0.1007	0.05	GEN	CCA	95
LR	IL1b WBC EOS IL10 IL12, IL6 IL10 IL1b	6	ASGA0029105	102340927	G/A	0.03388	0.03	CHR	CCA	96	DLGAP1, TGIF1
LR	IL4 EOS IL10 IL1b TNF, IL6 IL10 IL1b	6	ALGA0036219	102362625	G/A	0.02106	0.05	CHR	CCA	96
LR	IL1b WBC EOS IL10 IL12, IL6 IL10 IL1b	6	ALGA0036233	102464736	T/C	0.03388	0.03	CHR	CCA	96
LR	IL1b WBC EOS IL10 IL12, IL6 IL10 IL1b	6	ALGA0036235	102495561	A/G	0.03388	0.03	CHR	CCA	96
LR	IL1b WBC EOS IL10 IL12, IL6 IL10 IL1b	6	H3GA0018606	102641493	C/T	0.03394	0.03	CHR	CCA	96
LR	IL1b WBC EOS IL10 IL12, IL6 IL10 IL1b	6	DRGA0006658	102664930	T/G	0.03388	0.03	CHR	CCA	96
LR	IL1b WBC EOS IL10 IL12, IL6 IL10 IL1b	6	ASGA0029117	102709352	T/G	0.03388	0.03	CHR	CCA	96
LR	IL1b WBC EOS IL10 IL12, IL6 IL10 IL1b	6	ALGA0036251	102732393	A/G	0.03388	0.03	CHR	CCA	96
LR	WBC BAS	6	ALGA0115459	103339184	A/G	0.02222	0	GEN	PCA	96
LR	IL4 EOS IL10 IL1b TNF, IL6 IL10 IL1b	6	ASGA0097110	108033469	C/T	0.02569	0.05	CHR	CCA	97
LR	IL1b WBC EOS IL10 IL12	6	H3GA0018950	147205921	G/A	0.02349	0.04	CHR	CCA	98	AK4
LR	IL1b WBC EOS IL10 IL12	6	MARC0091155	149889171	C/T	0.09432	0.03	CHR	CCA	99	DOCK7
LR	IL4 EOS IL10 IL1b TNF	6	ALGA0115609	152846677	T/C	0.2665	0.05	CHR	CCA	100	FGGY
LR	IL1b WBC EOS IL10 IL12, IL4 EOS IL10 IL1b TNF	6	ALGA0114316	152944549	C/T	0.3077	0.04	CHR	CCA	100
LR	HMT HMG MCHC	7	H3GA0020313	21444076	C/T	0.1245	0.03	CHR	CCA	101	ssc-mir-7857, LOC110261671, LOC110261673, LOC100154071, LOC100621915
LR	HMT HMG MCHC	7	MARC0114063	21610238	G/A	0.06136	0.03	CHR	CCA	101
LR	HMT HMG MCHC	7	MARC0055565	22727959	G/A	0.4011	0.05	CHR	CCA	102	TRIM10
LR	IL1b WBC EOS IL10 IL12	7	DRGA0008079	105341213	T/C	0.1529	0.06	CHR	CCA	103
LR	IL1b WBC EOS IL10 IL12	7	ASGA0035841	105393504	C/T	0.1529	0.06	CHR	CCA	103
LR	IL1b WBC EOS IL10 IL12, IL6 IL10 IL1b	7	MARC0001297	108996302	T/C	0.02106	0.06	CHR	CCA	104
LR	IL1b WBC EOS IL10 IL12, IL6 IL10 IL1b	7	MARC0057446	109047374	A/C	0.02106	0.06	CHR	CCA	104
LR	IL6 IL10 IL1b	7	ALGA0044543	109067921	T/C	0.01923	0.01	CHR	CCA	104
LR	IL6 IL10 IL1b	7	CASI0006750	109101108	T/C	0.01934	0.01	CHR	CCA	104
LR	IL6 IL10 IL1b	7	ALGA0044610	109733901	C/T	0.01835	0.03	CHR	CCA	105	GALC
LR	IL1b WBC EOS IL10 IL12, IL6 IL10 IL1b	7	MARC0067107	110057727	A/G	0.02106	0.06	CHR	CCA	105
LR	IL6 IL10 IL1b	7	ALGA0044644	110113876	C/T	0.01923	0.01	CHR	CCA	105
LR	HMT HMG MCHC	7	rs706107533	115179207	C/T	0.0119	0.03	CHR	CCA	106
LR	IL4 EOS IL10 IL1b TNF	8	ALGA0046044	1186987	C/T	0.1053	0.05	CHR	CCA	107	POLN, HAUS3
LW	IL4 IL10 IL1b IL6	8	MARC0111479	4598871	T/G	0.1803	0.0341814	CHR	CCA	108	JAKMIP1
LW	IL4 IL10 IL1b IL6	8	ALGA0107038	4605432	T/C	0.1452	0.0161804	CHR	CCA	108
LW	IL4 IL10 IL1b IL6	8	ASGA0092577	4674424	G/A	0.1442	0.0161804	CHR	CCA	108
LR	TNF IFN IL10	8	M1GA0011804	11782932	A/G	0.3477	0.03	CHR	CCA	109	LDB2
LR	IL4 EOS IL10 IL1b TNF	8	CASI0003674	13589586	C/A	0.00641	0.02	CHR	CCA	110
LR	IL4 EOS IL10 IL1b TNF	8	MARC0036889	13972046	A/G	0.00641	0.02	CHR	CCA	110
LR	IL4 EOS IL10 IL1b TNF	8	MARC0054361	14596289	T/C	0.00641	0.02	CHR	CCA	110
LR	IL4 EOS IL10 IL1b TNF, IL8 TNF, WBC NEU MON EOS BAS TNF, TNF IFN IL10	8	ALGA0046861	20647847	C/T	0.01648	0.01	GEN	CCA	111
LW	LYM NEU MON EOS BAS	8	ALGA0046885	20770188	G/T	0.01559	0.0272379	GEN	CCA	111
LR	IL4 EOS IL10 IL1b TNF, IL6 IL10 IL1b, IL8 TNF, WBC NEU MON EOS BAS TNF, TNF IFN IL10	8	ALGA0046899	20831553	G/A	0.02381	0.02	CHR	CCA, TATES	111
LR	WBC NEU MON EOS BAS TNF	8	ASGA0101895	30740074	T/C	0.06136	0.05	CHR	CCA	112	UGDH
LW	RBC HMG HMT MCV MCH MCHC	8	ASGA0088957	35953783	A/G	0.03021	0.028697	CHR	CCA	113
LW	RBC HMG HMT MCV MCH MCHC	8	ALGA0105374	37495537	G/A	0.02047	0.028697	CHR	CCA	114	ATP10D, CORIN, U6, NFXL1, CNGA1, NIPAL1, TXK, TEC, SLAIN2, SLC10A4, ZAR1, FRYL
LW	RBC HMG HMT MCV MCH MCHC	8	MARC0045311	37967413	T/C	0.02632	0.028697	CHR	CCA	114
LW	RBC HMG HMT MCV MCH MCHC	8	M1GA0011926	38425208	T/G	0.02632	0.028697	CHR	CCA	114
LW	RBC HMG HMT MCV MCH MCHC	8	MARC0056555	39391675	C/T	0.02632	0.028697	CHR	CCA	115
LW	RBC HMG HMT MCV MCH MCHC	8	ALGA0047813	43027473	A/C	0.02632	0.028697	CHR	CCA	116	TLL1
LW	RBC HMG HMT MCV MCH MCHC	8	MARC0039159	44439766	C/T	0.02632	0.028697	CHR	CCA	117
LW	LYM NEU MON EOS BAS	8	ASGA0040364	134911925	C/T	0.3392	0.0223621	CHR	CCA	118	GPAT3, ABRAXAS1, MRPS18C, HELQ, HPSE, COQ2, LOC100524999, PLAC8, COPS4, LIN54, THAP9, SEC31A, SCD5, ssc-mir-9846, TMEM150C
LW	LYM NEU MON EOS BAS	8	ASGA0040417	135242215	G/A	0.383	0.037696	CHR	CCA	118
LW	LYM NEU MON EOS BAS	8	ASGA0040427	135274760	C/T	0.3402	0.0198744	CHR	CCA	118
LW	LYM NEU MON EOS BAS	8	ALGA0050145	135285532	G/A	0.3408	0.0223621	CHR	CCA	118
LW	LYM NEU MON EOS BAS	8	ALGA0115578	135550523	A/C	0.3402	0.0198744	CHR	CCA	118
LW	LYM NEU MON EOS BAS	8	H3GA0054370	135604963	T/C	0.3411	0.0198744	CHR	CCA	118
LW	LYM NEU MON EOS BAS	8	DRGA0017418	135607348	G/A	0.3411	0.0198744	CHR	CCA	118
LW	LYM NEU MON EOS BAS	8	ALGA0109193	135629399	A/G	0.385	0.0313487	CHR	CCA	118
LW	LYM NEU MON EOS BAS	8	ASGA0082238	135665981	A/C	0.3411	0.0198744	CHR	CCA	118
LW	LYM NEU MON EOS BAS	8	ASGA0105760	135668712	C/T	0.3411	0.0198744	CHR	CCA	118
LW	LYM NEU MON EOS BAS	8	MARC0065298	135689152	A/G	0.3411	0.0198744	CHR	CCA	118
LW	RBC HMG HMT MCV MCH MCHC	9	MARC0008298	71070843	G/A	0.008772	0.046975	GEN	CCA	119	CDK14
LW	MON BAS	9	H3GA0027937	100939592	C/T	0.01365	0.03	CHR	PCA	120	MAGI2
LR	BAS MON, WBC NEU MON EOS BAS TNF, NEU RBC WBC MON BAS	10	ASGA0046986	19572163	G/A	0.03663	0.01	GEN	CCA	126
LR	IL8 TNF	15	ALGA0087090	120139024	T/C	0.25	0.05	CHR	CCA	120
LR	IL8 TNF, WBC HMT EOS HAP IL8	15	ALGA0087116	120286163	T/C	0.4174	0.01	GEN	CCA, TATES	120
LR	BAS MON, WBC NEU MON EOS BAS TNF, NEU RBC WBC MON BAS	10	ALGA0057739	20062069	A/C	0.03571	0.01	GEN	CCA	127
LW	MON BAS	9	DRGA0009651	102878227	A/C	0.01559	0.03	CHR	PCA	121	CCDC146
LR	IL8 TNF	15	ALGA0087356	122895848	C/A	0.2674	0.05	CHR	CCA	121
LR	IL8 TNF	15	MARC0114457	123052286	G/A	0.2358	0.06	CHR	CCA	121
LR	IL8 TNF	15	ALGA0087328	123241971	T/C	0.2358	0.06	CHR	CCA	121
LR	IL8 TNF	15	MARC0070811	123293141	T/C	0.2358	0.06	CHR	CCA	121
LW	TNF MON IFN IL12 IL6	9	ASGA0097568	138517855	C/A	0.06043	0.01	GEN	TATES	122
LR	IL12 IL8	15	ASGA0070763	124276187	G/A	0.1419	0.04	CHR	PCA	122
LW	BAS WBC NEU	10	M1GA0013576	3267437	G/A	0.05166	0.0535973	CHR	CCA	123	BRINP3
LR	WBC NEU MON EOS BAS TNF, NEU RBC WBC MON BAS	10	ASGA0047018	20134916	C/T	0.0467	0.02	GEN	CCA	127	ZBTB41, CRB1, DENND1B, C1orf53, LHX9, NEK7
LW	BAS WBC NEU	10	ALGA0057018	10046457	G/A	0.1179	0.0535973	CHR	CCA	124	MARK1, C1orf115, MARC2, HLX
LW	BAS WBC NEU	10	ASGA0046469	10399957	A/C	0.1189	0.0535973	CHR	CCA	124
LW	BAS WBC NEU	10	H3GA0029248	10680375	C/T	0.152	0.0535973	CHR	CCA	124
LW	BAS WBC NEU	10	ALGA0057079	10721280	T/C	0.154	0.0535973	CHR	CCA	124
LW	BAS WBC NEU	10	MARC0010213	10784930	C/T	0.1004	0.0535973	CHR	CCA	124
LR	IL8 TNF	15	ALGA0088017	131325557	T/C	0.01	0.06	CHR	CCA	124
LW	BAS WBC NEU	10	MARC0055782	13280955	G/A	0.1014	0.0535973	CHR	CCA	125
LR	HMT HMG MCHC	15	ASGA0084070	137221136	T/G	0.2189	0.06	CHR	CCA	125
LR	BAS MON, WBC NEU MON EOS BAS TNF, NEU RBC WBC MON BAS	10	MARC0058358	20157046	T/C	0.03388	0	CHR	CCA	127
LW	HMG MCH	16	ALGA0089752	23580846	G/A	0.07602	0.0389747	CHR	CCA	126	EGFLAM, LIFR, OSMR, RICTOR, U6, U4, FYB1
LR	WBC NEU MON EOS BAS TNF, NEU RBC WBC MON BAS	10	MARC0050841	20188434	A/C	0.0467	0.02	GEN	CCA	127
LW	HMG MCH, PLT RBC WBC	16	ALGA0089777	24362179	T/C	0.09454	0.0361041	CHR	CCA	126
LR	WBC NEU MON EOS BAS TNF, NEU RBC WBC MON BAS	10	ALGA0106008	20444762	A/C	0.03938	0.03	GEN	CCA	127
LR	BAS MON, WBC NEU MON EOS BAS TNF, NEU RBC WBC MON BAS	10	H3GA0053667	20584936	C/A	0.04579	0.03	GEN	CCA	127
LR	BAS MON, WBC NEU MON EOS BAS TNF, NEU RBC WBC MON BAS	10	H3GA0052936	20795956	A/G	0.0119	0.01	GEN	CCA, TATES	127
LR	BAS MON, WBC NEU MON EOS BAS TNF, NEU RBC WBC MON BAS	10	ASGA0098001	20805520	A/G	0.0119	0.01	GEN	CCA, TATES	127
LR	BAS MON, WBC NEU MON EOS BAS TNF, NEU RBC WBC MON BAS	10	MARC0108793	21031390	C/T	0.0174	0.05	GEN	CCA	127
LR	BAS MON, WBC NEU MON EOS BAS TNF, NEU RBC WBC MON BAS	10	MARC0018828	21054756	A/G	0.0174	0.05	GEN	CCA	127
LR	BAS MON, WBC NEU MON EOS BAS TNF, NEU RBC WBC MON BAS	10	ASGA0083356	22817715	G/A	0.01832	0.01	GEN	CCA, TATES	129	NR5A2
LW	IL4 IL10 IL1b IL6, IL6 IFN IL10 IL1b	11	ALGA0062985	63626204	C/T	0.04464	4.07	GEN	mvBIMBAM	143	DCT
LW	EOS MCV PLT WBC IL8, LYM NEU MON EOS BAS	11	ALGA0108815	70247157	T/C	0.07647	4.35	GEN	mvBIMBAM	146	ITGBL1, FGF14, TPP2, METTL21C, TEX30, POGLUT2
LR	IL4 EOS IL10 IL1b TNF, IFN IL12 IL8	12	ALGA0113815	12017916	T/C	0.01	0.01	CHR	CCA, PCA	152	RGS9
LR	IL4 EOS IL10 IL1b TNF, IFN IL12 IL8	12	H3GA0033531	12973397	C/T	0.01	0.01	CHR	CCA, PCA	153	PRKCA, CACNG5, CACNG4, CACNG1, HELZ, U6, PSMD12, NOL11
LR	WBC NEU MON EOS BAS TNF	10	DRGA0010387	21726062	A/G	0.04945	0.02	CHR	CCA	128	PTPRC
LR	WBC NEU MON EOS BAS TNF	10	ALGA0057837	22018259	G/A	0.02106	0.02	CHR	CCA	128
LR	WBC NEU MON EOS BAS TNF	10	ASGA0047084	22210885	T/C	0.02106	0.02	CHR	CCA	128
LR	IL4 EOS IL10 IL1b TNF	16	ASGA0073693	60020102	T/G	0.01	0.01	GEN	CCA	128
LR	IL4 EOS IL10 IL1b TNF, IFN IL12 IL8	12	H3GA0055422	13531783	G/T	0.01	0.01	CHR	CCA, PCA	153
LR	IL4 EOS IL10 IL1b TNF	16	ALGA0091375	66889281	C/T	0.01	0.01	GEN	CCA	129
LR	WBC BAS	10	ASGA0095530	33811026	G/A	0.01	0.05	GEN	PCA	130	NDUFB6
LR	IL4 EOS IL10 IL1b TNF	16	MARC0081095	68806638	G/A	0.01	0.01	GEN	CCA	130
LR	WBC BAS	10	MARC0001381	36349905	A/G	0.01	0.05	GEN	PCA	131
LR	IL4 EOS IL10 IL1b TNF, PC3Cyto	12	MARC0113018	13642774	T/C	0.01	0.01	CHR	CCA	153
LW	RBC HMG HMT MCV MCH MCHC	16	ALGA0091954	73703925	A/C	0.2251	0.0358683	CHR	CCA	131
LR	IL4 EOS IL10 IL1b TNF, IFN IL12 IL8	12	ALGA0105006	13982775	C/T	0.01	0.01	CHR	CCA, PCA	153
LR	NEU RBC WBC MON BAS	10	H3GA0030245	47362497	C/T	0.01	0.04	CHR	CCA	132
LR	IL4 EOS IL10 IL1b TNF, IL6 IL10 IL1b, IL8 TNF	12	ALGA0066702	45863925	A/G	0.005495	0.04	CHR	CCA	163	EFCAB5, NSRP1, ssc-mir-423, SLC6A4, BLMH, TMIGD1, CPD, GOSR1
LR	IL4 EOS IL10 IL1b TNF, IL6 IL10 IL1b, IL8 TNF	12	DRGA0011783	45955884	T/C	0.005495	0.04	CHR	CCA	163
LR	IL6 IL10 IL1b	11	MARC0043055	2474595	A/G	0.01	0.02	CHR	CCA	133
LR	IL4 EOS IL10 IL1b TNF, IL6 IL10 IL1b, IL8 TNF	12	ALGA0114806	46640334	T/G	0.005495	0.04	CHR	CCA	163
LR	IL6 IL10 IL1b	11	ALGA0060404	4665665	G/A	0.0348	0.03	CHR	CCA	134	USP12
LR	EOS PLT	17	ASGA0076045	28192131	A/G	0.1255	0.02	CHR	CCA	134	CFAP61
LR	EOS PLT	17	MARC0093077	28351838	G/A	0.087	0.02	CHR	CCA	134
LR	IL6 IL10 IL1b	11	ALGA0060455	5431878	A/G	0.01	0.02	CHR	CCA	135	FLT3, PAN3, FLT1
LR	IL6 IL10 IL1b	11	ASGA0049456	5563855	C/T	0.01	0.02	CHR	CCA	135
LR	IL6 IL10 IL1b	11	ALGA0060475	5591824	A/G	0.01	0.02	CHR	CCA	135
LR	IL6 IL10 IL1b	11	ALGA0060479	5673798	C/T	0.01	0.02	CHR	CCA	135
LR	EOS PLT, WBC HMT EOS HAP IL8, WBC NEU MON EOS BAS TNF	13	ALGA0072231	141247842	A/G	0.1092	4.32	GEN	mvBIMBAM	166	IGSF11
LR	IL6 IL10 IL1b	11	ALGA0060600	7781214	T/C	0.01	0.02	CHR	CCA	136	B3GLCT, RXFP2, FRY
LR	IL6 IL10 IL1b	11	DRGA0010773	7803554	G/A	0.01	0.02	CHR	CCA	136
LR	IL6 IL10 IL1b	11	DRGA0017521	7841215	T/C	0.01	0.02	CHR	CCA	136
LR	IL6 IL10 IL1b	11	ALGA0060603	7917555	A/G	0.01	0.02	CHR	CCA	136
LR	IL6 IL10 IL1b	11	DRGA0010774	7946341	G/A	0.01	0.02	CHR	CCA	136
LR	IL6 IL10 IL1b	11	H3GA0031207	7959313	A/G	0.01	0.02	CHR	CCA	136
LR	IL6 IL10 IL1b	11	INRA0034855	7970578	G/A	0.01	0.02	CHR	CCA	136
LR	IL6 IL10 IL1b	11	H3GA0031210	8015295	C/T	0.01	0.02	CHR	CCA	136
LR	IL6 IL10 IL1b	11	ALGA0060606	8067254	A/G	0.01	0.02	CHR	CCA	136
LR	IL6 IL10 IL1b	11	ALGA0060607	8101824	G/A	0.01	0.02	CHR	CCA	136
LR	IL6 IL10 IL1b	11	ALGA0060610	8130087	A/C	0.01	0.02	CHR	CCA	136
LR	IL6 IL10 IL1b	11	MARC0033486	8150468	T/C	0.01	0.02	CHR	CCA	136
LR	IL6 IL10 IL1b	11	H3GA0031211	8164005	G/A	0.01	0.02	CHR	CCA	136
LR	IL6 IL10 IL1b	11	DRGA0010776	8254699	G/A	0.01	0.02	CHR	CCA	136
LR	IL6 IL10 IL1b	11	MARC0032659	8298480	A/C	0.01	0.02	CHR	CCA	136
LR	IL6 IL10 IL1b	11	MARC0058476	8322594	T/C	0.01	0.02	CHR	CCA	136
LR	IL6 IL10 IL1b	11	ASGA0049620	8612176	G/A	0.01	0.02	CHR	CCA	136
LR	EOS PLT	17	ASGA0076514	33282761	G/A	0.08425	0.02	CHR	CCA	136	STK35, PDYN
LR	EOS PLT	17	M1GA0021930	33651909	A/C	0.1493	0.04	CHR	CCA	136
LR	IL6 IL10 IL1b	11	H3GA0031293	10367680	T/C	0.01	0.02	CHR	CCA	137	RFC3
LR	IL6 IL10 IL1b	11	MARC0011099	10387046	A/G	0.01	0.02	CHR	CCA	137
LR	IL6 IL10 IL1b	11	ASGA0049736	10399072	G/A	0.01	0.02	CHR	CCA	137
LR	IL6 IL10 IL1b	11	MARC0089033	10420321	C/A	0.01	0.02	CHR	CCA	137
LR	IL6 IL10 IL1b	11	MARC0007430	10615611	T/A	0.01	0.02	CHR	CCA	137
LR	HMG MCHC IL10, HMT HMG MCHC	14	ALGA0075572	13776542	C/T	0.2303	3.69	GEN	mvBIMBAM	171	PRSS55
LR	IL6 IL10 IL1b	11	INRA0035360	13579315	G/A	0.01	0.02	CHR	CCA	138
LR	EOS PLT, WBC HMT EOS HAP IL8, WBC NEU MON EOS BAS TNF	15	ASGA0070226	100590733	T/C	0.03981	5.87	GEN	mvBIMBAM	183	CCDC150
LR	IL8 TNF, IL12 IL8	15	MARC0089139	108677884	T/A	0.1099	0.05	CHR	CCA, PCA	185	PARD3B, NRP2, INO80D
LR	IL8 TNF, WBC HMT EOS HAP IL8, IL12 IL8	15	ALGA0086892	116134508	C/T	0.4982	0.04/3.53	GEN	CCA, TATES, mvBIMBAM, PCA	188	SPAG16
LR	IL6 IL10 IL1b	11	ALGA0061341	21733098	G/A	0.4844	0.05	CHR	CCA	139
LR	IL6 IL10 IL1b	11	ALGA0061477	23986814	A/C	0.01	0.02	CHR	CCA	140
LR	IL8 TNF, WBC HMT EOS HAP IL8, IL12 IL8	15	ASGA0070586	120106066	G/A	0.4066	0.001/4.77	GEN	CCA, TATES, mvBIMBAM, PCA	120	TNS1, RUFY4, CXCR2, ARPC2, GPBAR1, AAMP, PNKD, TMBIM6
LW	IFN IL10 IL12 IL1b IL4 IL6	11	DRGA0011317	52909023	A/G	0.01852	0	CHR	PCA	141
LW	IFN IL10 IL12 IL1b IL4 IL6	11	INRA0036664	53861212	C/A	0.01365	0.02	GEN	PCA	141
LR	MCV MCHC HAP	18	MARC0016014	6814899	G/A	0.1612	0.03	CHR	PCA	141	EPHA1, ZYX, FAM131B, CLCN1, TMEM139, GSTK1, TAS2R40, KEL, TRPV5, TRPV5, TAS2R39, PIP, OR6V1, LLCFC1, EPHB6, PRSS2, TRBV27, U6, TRBV25-1, TRBV19, LOC106508706, LOC100302368, TRBV3-1, PRSS58, LOC100511166, MGAM2
LR	IL8 TNF, WBC HMT EOS HAP IL8, IL12 IL8	15	ASGA0070620	120351434	C/T	0.3864	0.03/4.04	GEN	CCA, TATES, mvBIMBAM, PCA	120
LR	MCV MCHC HAP	18	ASGA0097545	7361550	T/C	0.4725	0.05	CHR	PCA	141
LR	IL8 TNF, WBC HMT EOS HAP IL8	15	ASGA0071003	126072246	C/T	0.4734	0.06	GEN	CCA, TATES	123
LW	RBC HMG HMT MCV MCH MCHC, HMG MCH, PLT RBC WBC	16	DRGA0015975	24344082	C/T	0.08691	0.0285169	GEN	CCA	126
LW	RBC HMG HMT MCV MCH MCHC, HMG MCH, PLT RBC WBC	16	ASGA0072751	25032947	C/T	0.08869	0.0285169	GEN	CCA	127
LW	HMG MCHC, WBC RBC HAP IL1b, PLT RBC WBC	16	MARC0030066	72841711	C/T	0.094	3.35	GEN	mvBIMBAM	131	SEMA5A, U6
LW	RBC HMG HMT MCV MCH MCHC, HMG MCH, HMG MCHC	16	ALGA0091962	73764474	G/A	0.2904	0.05/3.05	GEN	CCA, mvBIMBAM	131
LR	MCV MCHC HAP	18	ASGA0105592	7734440	C/A	0.4771	0.06	CHR	PCA	141
LW	RBC HMG HMT MCV MCH MCHC, HMG MCH, IL8 HMT WBC, WBC RBC HAP IL1b, PLT RBC WBC	16	ASGA0074790	78019054	G/A	0.009766	0.0115092	GEN	CCA, TATES	132
LW	RBC HMG HMT MCV MCH MCHC, HMG MCH, HMT HMG MCHC, IL8 HMT WBC, WBC RBC HAP IL1b, PLT RBC WBC	16	M1GA0021462	78037702	A/G	0.01267	0.0401932	GEN	CCA	132
LW	IFN IL10 IL12 IL1b IL4 IL6	11	ALGA0062457	53977790	A/G	0.01367	0.02	GEN	PCA	142
LW	IFN IL10 IL12 IL1b IL4 IL6	11	SIRI0000315	54315287	G/T	0.01367	0.02	GEN	PCA	142
LR	MCV MCHC HAP	18	MARC0112998	8006092	T/C	0.4725	0.06	CHR	PCA	142	CLEC5A, PRSS37, TAS2R4, TAS2R3, SSBP1, WEE2, DENND11, AGK, MEM178B
LW	BAS WBC NEU, LYM NEU EOS BAS	17	ALGA0112929	106110	A/G	0.4583	0.04	GEN	CCA, TATES	133
LR	WBC NEU MON EOS BAS TNF, WBC BAS	17	ALGA0094419	31515709	T/C	0.01	0.01	GEN	CCA, PCA	135
LR	MCV MCHC HAP	18	ASGA0078747	8204406	C/T	0.4716	0.06	CHR	PCA	142
LW	IL1b IL10 IL12, IL4 IL10 IL1b IL6, IL6 IFN IL10 IL1b	17	MARC0045544	38811036	A/C	0.1148	4.48	GEN	mvBIMBAM	137	CEP250
LW	RBC HMG HMT MCV MCH MCHC, HMT HMG MCHC	17	ASGA0077178	45775572	G/A	0.4347	0.0461911	CHR	CCA	138	PTPRT, U6
LR	MCV MCHC HAP	18	ALGA0096880	8321190	T/G	0.2376	0.02	CHR	PCA	142
LR	MCV MCHC HAP	18	ASGA0078758	8380065	G/A	0.4716	0.06	CHR	PCA	142
LR	MCV MCHC HAP	18	ASGA0078760	8442517	T/C	0.4716	0.06	CHR	PCA	142
LW	RBC HMG HMT MCV MCH MCHC, HMT HMG MCHC	17	ALGA0123186	45833341	A/C	0.4347	0.0461911	CHR	CCA	138
LW	RBC HMG HMT MCV MCH MCHC, HMT HMG MCHC	17	ALGA0109744	45890603	C/A	0.4435	0.046975	GEN	CCA	138
LW	RBC HMG HMT MCV MCH MCHC, HMT HMG MCHC, MCV MCHC HAP	18	H3GA0050210	2540065	G/A	0.11	0.02/9.44	GEN	CCA, mvBIMBAM, PCA	140
LR	MCV MCHC HAP	18	H3GA0050329	9041613	G/A	0.3736	0.06	CHR	PCA	143	BRAF, NDUFB2, ADCK2, U6, DENND2A, MKRN1, RAB19, SLC37A3, KDM7A, PARP12, TBXAS1, HIPK2
LR	MCV MCHC HAP	18	ALGA0096968	9386834	C/T	0.4844	0.02	CHR	PCA	143
LR	MCV MCHC HAP	18	H3GA0056352	9871442	A/C	0.3297	0.01	CHR	PCA	143
LW	EOS BAS	11	ASGA0051613	67683899	G/A	0.05361	0.02	CHR	PCA	144	SLC15A1
LW	EOS BAS	11	rs342919012	67687842	G/A	0.05361	0.02	CHR	PCA	144
LW	EOS BAS	11	rs326593788	67687850	T/C	0.05361	0.02	CHR	PCA	144
LW	EOS BAS	11	ALGA0063379	67697289	G/A	0.05361	0.02	CHR	PCA	144
LW	EOS BAS	11	ASGA0051621	67714628	T/C	0.05361	0.02	CHR	PCA	144
LR	MCV MCHC HAP	18	ASGA0078874	10641854	T/C	0.3954	0.01	CHR	PCA	144	ZC3HAV1L, KIAA1549, TMEM213, ATP6V0A4, U6, Y RNA, SVOPL, TRIM24
LR	MCV MCHC HAP	18	ALGA0097012	11264864	C/T	0.131	0.02	CHR	PCA	144
LW	EOS BAS	11	ASGA0051648	68510765	C/T	0.0653	0.02	CHR	PCA	145	CLYBL, ZIC5, ZIC2, PCCA, U6, GGACT
LR	IL6 IL10 IL1b	11	ALGA0063462	69323838	G/A	0.01	0.02	CHR	CCA	145
LR	MCV MCHC HAP	18	INRA0055202	12429018	C/T	0.2417	0.04	CHR	PCA	145	CHRM2, ssc-mir-490-1
LR	MCV MCHC HAP	18	MARC0030508	13279854	T/G	0.369	0.02	CHR	PCA	145
LR	RBC HMG HMT MCV MCH, PC3RBCs	18	MARC0072034	6968918	A/G	0.1112	0.04	CHR	CCA	141
LR	IL6 IL10 IL1b	11	M1GA0015299	70370312	C/T	0.01465	0.06	CHR	CCA	146
LR	IL6 IL10 IL1b	11	ALGA0063574	70392258	A/G	0.01465	0.06	CHR	CCA	146
LR	IL6 IL10 IL1b	11	ALGA0063603	70518157	C/T	0.01465	0.06	CHR	CCA	146
LR	IL6 IL10 IL1b	11	H3GA0032472	70572911	G/A	0.01923	0.02	CHR	CCA	146
LR	IL6 IL10 IL1b	11	MARC0051848	71048614	C/T	0.01648	0.02	CHR	CCA	146
LR	IL6 IL10 IL1b	11	MARC0085875	71100401	A/G	0.01648	0.02	CHR	CCA	146
LR	IL6 IL10 IL1b	11	DIAS0003373	71110085	C/T	0.01	0.02	CHR	CCA	146
LR	MCV MCHC HAP	18	H3GA0050418	14855749	C/T	0.3663	0.05	CHR	PCA	146
LR	MCV MCHC HAP	18	INRA0055273	15706111	A/G	0.3569	0.03	CHR	PCA	146
LR	IL6 IL10 IL1b	11	ALGA0102712	71257051	G/A	0.01648	0.02	CHR	CCA	147
LR	IL6 IL10 IL1b	11	ALGA0102815	71280437	T/C	0.01648	0.02	CHR	CCA	147
LR	RBC HMG HMT MCV MCH	18	MARC0063061	24962723	C/T	0.12	0.03	CHR	CCA	147	AASS, PTPRZ1
LR	RBC HMG HMT MCV MCH	18	ASGA0092854	24990743	C/T	0.12	0.03	CHR	CCA	147
LR	RBC HMG HMT MCV MCH, MCV MCHC HAP	18	MARC0068323	7391549	G/A	0.4899	0.03	CHR	CCA, PCA	141
LW	BAS WBC NEU, LYM NEU MON EOS BAS	18	ALGA0097582	25200554	C/T	0.01754	0.0348447	CHR	CCA	147
LW	BAS WBC NEU, LYM NEU MON EOS BAS	18	ASGA0079343	25373224	C/T	0.01852	0.0512957	CHR	CCA	147
LR	IL6 IL10 IL1b	11	ASGA0051917	73150897	G/A/T	0.02473	0.06	CHR	CCA	148
LR	MCV MCHC HAP	18	H3GA0051025	46713612	A/G	0.03022	0.06	CHR	PCA	148
LR	IL6 IL10 IL1b	11	INRA0037562	76483089	A/G	0.01	0.02	CHR	CCA	149
LR	RBC HMG HMT MCV MCH	18	MARC0025541	50663391	A/G	0.1694	0.03	CHR	CCA	149	POLM
LR	WBC HMT EOS HAP IL8	18	H3GA0051155	50710948	T/C	0.01648	0.02	GEN	CCA	149
LR	NEU RBC WBC MON BAS	18	ASGA0080341	51353492	G/A	0.01465	0.04	CHR	CCA	149
LW	LYM NEU MON EOS BAS	12	M1GA0026919	7396035	C/A	0.3549	4.8	GEN	mvBIMBAM	150
LR	IFN IL12 IL8	12	ALGA0064792	9141861	T/C	0.1136	0.05	CHR	PCA	151
LW	IL4 IL10 IL1b IL6	12	ASGA0105686	9540202	G/A	0.4873	3.07	GEN	mvBIMBAM	151
LR	IL4 EOS IL10 IL1b TNF	12	M1GA0027137	11878926	A/G	0.005556	0.04	CHR	CCA	152
LR	RBC HMG HMT MCV MCH, MCV MCHC HAP	18	ASGA0092914	7397094	A/C	0.4899	0.03	CHR	CCA, PCA	141
LR	RBC HMG HMT MCV MCH, MCV MCHC HAP	18	ASGA0078726	7404576	A/G	0.4899	0.03	CHR	CCA, PCA	141
LR	RBC HMG HMT MCV MCH, MCV MCHC HAP	18	ALGA0096832	7541311	G/C	0.4853	0.03	CHR	CCA, PCA	141
LR	RBC HMG HMT MCV MCH, MCV MCHC HAP	18	ALGA0105511	7717391	C/T	0.435	0.06	GEN	CCA, PCA	141
LR	RBC HMG HMT MCV MCH, MCV MCHC HAP	18	ALGA0121880	7775625	G/A	0.4744	0.04	CHR	CCA, PCA	141
LR	IL4 EOS IL10 IL1b TNF, PC3Cyto	12	MARC0070276	14204868	G/A	0.01	0.01	CHR	CCA	154	BPTF
LR	IL4 EOS IL10 IL1b TNF	12	ALGA0065378	17196251	G/A	0.02656	0.01	CHR	CCA	155	MAPT
LR	NEU RBC WBC MON BAS	12	DIAS0003753	21492055	G/A	0.1804	0.06	CHR	CCA	156
LW	IL4 IL10 IL1b IL6	12	ALGA0065672	24650734	T/C	0.0127	4.71	GEN	mvBIMBAM	157	SKAP1
LW	IFN IL10 IL12 IL1b IL4 IL6	12	ASGA0082570	38304022	G/T	0.04678	0.01	CHR	PCA	158
LW	IFN IL10 IL12 IL1b IL4 IL6	12	MARC0092718	40705609	T/C	0.114	0.06	CHR	PCA	159
LW	IFN IL8 TNF	12	MARC0087562	42225466	T/C	0.01365	0.02	CHR	PCA	160	MYO1D
LW	IFN IL10 IL12 IL1b IL4 IL6	12	ALGA0108238	42366158	T/C	0.05361	0.01	CHR	PCA	161	MYO1D
LW	IFN IL8 TNF	12	ALGA0066551	42419728	T/C	0.01365	0.02	CHR	PCA	161
LW	IFN IL8 TNF	12	MARC0072172	43987384	G/A	0.01365	0.02	CHR	PCA	162	KSR1, NOS2, NLK, TMEM97, IFT20, TNFAIP1, VTN, POLDIP2, TMEM199, SEBOX, SARM1, SLC46A1, SLC13A2, FOXN1, UNC119, PIGS, ALDOC, SPAG5, KIAA0100, KIAA0100, SDF2, SUPT6H, PROCA1, RAB34, RPL23A, SNORD42, TLCD1, SNORD4A, SNORD4B, NEK8, TRAF4, U6, FAM222B, ERAL1, ssc-mir-451, ssc-mir-144, FLOT2, DHRS13, PHF12, SEZ6, PIPOX, CRYBA1
LR	IL6 IL10 IL1b	12	ALGA0066685	45415984	T/C	0.01007	0.06	CHR	CCA	162
LR	RBC HMG HMT MCV MCH, MCV MCHC HAP	18	ALGA0118449	7777685	C/A	0.4744	0.04	CHR	CCA, PCA	141
LR	RBC HMG HMT MCV MCH, MCV MCHC HAP	18	DIAS0001617	8165185	T/C	0.4945	0.03	CHR	CCA, PCA	142
LR	RBC HMG HMT MCV MCH, MCV MCHC HAP	18	ALGA0096869	8190336	A/G	0.4945	0.03	CHR	CCA, PCA	142
LR	NEU RBC WBC MON BAS	12	ASGA0101646	60019204	T/C	0.2	0.06	CHR	CCA	164
LR	NEU RBC WBC MON BAS	12	ALGA0107813	62837875	A/G/T	0.2688	0.03	CHR	CCA	165
LR	RBC HMG HMT MCV MCH, MCV MCHC HAP	18	M1GA0023025	8250254	C/T	0.207	0.03	CHR	CCA, PCA	142
LR	HMT HMG MCHC	13	MARC0065723	167096459	T/C	0.01648	0.05	CHR	CCA	167
LR	HMT HMG MCHC	13	ALGA0072888	174636996	C/T	0.0174	0.05	CHR	CCA	168
LR	HMT HMG MCHC	13	DRGA0013179	177439207	T/G	0.0174	0.05	CHR	CCA	169	ROBO2
LR	WBC NEU MON EOS BAS TNF	13	ASGA0059913	198394220	T/C	0.1985	0.04	GEN	CCA	170	RUNX1
LR	RBC HMG HMT MCV MCH, MCV MCHC HAP	18	rs339209283	8264050	T/C	0.2051	0.03	CHR	CCA, PCA	142
LR	LYM MON BAS	14	ASGA0063055	42631536	C/T	0.2253	0.03	CHR	PCA	172	SGSM1, PIWIL3, TMEM211, KIAA1671, CRYBB3, CRYBB2, GRK3, U6
LR	LYM MON BAS	14	DIAS0001091	42951477	C/T	0.1433	0.03	CHR	PCA	172
LR	LYM MON BAS	14	H3GA0040005	43387115	G/A	0.1438	0.03	CHR	PCA	172
LR	LYM MON BAS	14	ALGA0077324	44752740	C/T	0.2115	0.05	CHR	PCA	173	MN1, PITPNB, TTC28
LR	LYM MON BAS	14	ALGA0077342	45036066	T/C	0.1969	0.03	CHR	PCA	173
LR	LYM MON BAS	14	ASGA0063176	45080096	A/C	0.1859	0.03	CHR	PCA	173
LR	LYM MON BAS	14	MARC0061666	45126379	G/A	0.1859	0.03	CHR	PCA	173
LR	LYM MON BAS	14	ALGA0077352	45167309	C/T	0.1859	0.03	CHR	PCA	173
LR	LYM MON BAS	14	ASGA0063186	45182965	T/C	0.1859	0.03	CHR	PCA	173
LR	LYM MON BAS	14	ASGA0063188	45211762	A/C	0.1859	0.03	CHR	PCA	173
LR	LYM MON BAS	14	ALGA0077360	45237972	C/T	0.1859	0.03	CHR	PCA	173
LR	LYM MON BAS	14	MARC0021603	45277886	G/A	0.1853	0.03	CHR	PCA	173
LR	LYM MON BAS	14	ASGA0063192	45329416	T/C	0.1859	0.03	CHR	PCA	173
LR	LYM MON BAS	14	ASGA0063198	45347247	A/G	0.1859	0.03	CHR	PCA	173
LR	LYM MON BAS	14	ASGA0063199	45359541	A/C	0.1846	0.03	CHR	PCA	173
LR	LYM MON BAS	14	MARC0006658	45412495	G/T	0.1859	0.03	CHR	PCA	173
LR	LYM MON BAS	14	MARC0081626	45577136	T/G	0.1328	0.03	CHR	PCA	173
LR	LYM MON BAS	14	ASGA0063205	45602780	C/T	0.1969	0.03	CHR	PCA	173
LR	LYM MON BAS	14	ALGA0077379	45795115	G/A	0.1859	0.03	CHR	PCA	174	TTC28
LR	LYM MON BAS	14	MARC0047822	45827810	T/C	0.1862	0.03	CHR	PCA	175	TTC28, U1, CHEK2, HSCB, CCDC117, XBP1, ZNRF3, C22orf31, KREMEN1, EMID1, RHBDD3, EWSR1, GAS2L1, RASL10A, AP1B1, SNORD125
LR	LYM MON BAS	14	ALGA0077382	46031357	A/C	0.1859	0.03	CHR	PCA	175
LR	LYM MON BAS	14	INRA0043964	46418356	G/A	0.1859	0.03	CHR	PCA	175
LR	LYM MON BAS	14	DBNP0002145	46436960	C/T	0.1859	0.03	CHR	PCA	175
LR	LYM MON BAS	14	ALGA0077394	46473900	G/A	0.1859	0.03	CHR	PCA	175
LR	LYM MON BAS	14	MARC0048650	46520497	A/G	0.2033	0.03	CHR	PCA	175
LR	LYM MON BAS	14	ASGA0063175	47751439	G/A	0.207	0.04	CHR	PCA	176
LR	HMT HMG MCHC	14	H3GA0040407	57739629	C/T	0.1868	0.02	CHR	CCA	177
LR	HMT HMG MCHC	14	ALGA0077929	57765084	C/T	0.1868	0.02	CHR	CCA	177
LR	HMT HMG MCHC	14	MARC0013023	59263540	C/A	0.1758	0.01	GEN	CCA	178	TRIM67, FAM89A, ARV1, TTC13, C1orf198, CAPN9, AGT, COG2
LR	HMT HMG MCHC	14	ASGA0063815	59277912	T/C	0.1731	0.01	GEN	CCA	178
LR	HMT HMG MCHC	14	ALGA0078088	59646142	C/T	0.1658	0	CHR	CCA	178
LR	HMT HMG MCHC	14	ALGA0078075	59656180	T/C	0.1658	0	CHR	CCA	178
LR	HMT HMG MCHC	14	ALGA0106769	59712299	T/C	0.1006	0.02	CHR	CCA	178
LR	HMT HMG MCHC	14	MARC0004519	59803997	A/C	0.1661	0	CHR	CCA	179
LR	HMT HMG MCHC	14	ALGA0078091	59831072	G/A	0.1658	0	CHR	CCA	179
LR	HMT HMG MCHC	14	ALGA0079175	79949671	G/A/T	0.1264	0.03	CHR	CCA	180	KCNMA1
LR	HMT HMG MCHC	14	ALGA0079177	79982953	C/T	0.1264	0.03	CHR	CCA	180
LR	LYM MON BAS	14	ALGA0083196	137654632	C/T	0.1085	0.04	CHR	PCA	181
LR	HMT HMG MCHC	15	MARC0113166	22554502	G/T	0.2143	0.06	CHR	CCA	182
LR	HMT HMG MCHC	15	ASGA0068971	22571234	A/C	0.2143	0.06	CHR	CCA	182
LR	HMT HMG MCHC	15	ALGA0102752	23400874	G/A	0.3571	0.06	CHR	CCA	182
LR	RBC HMG HMT MCV MCH, PC3RBCs	18	MARC0007516	8567714	A/G	0.4954	0.04	CHR	CCA	142
LR	IL8 TNF	15	ALGA0086618	107604568	A/G	0.2097	0.05	CHR	CCA	184	PARD3B, U6
LR	IL8 TNF	15	DRGA0015341	107753847	C/A	0.356	0.05	CHR	CCA	184
LR	IL8 TNF	15	MARC0089453	107887493	T/G	0.3571	0.06	CHR	CCA	184
LR	IL8 TNF	15	ALGA0086631	108024616	T/G	0.2619	0.01	CHR	CCA	184
LR	IL8 TNF	15	ALGA0108737	108335353	G/A	0.3342	0.04	GEN	CCA	184
LR	IL12 IL8	15	H3GA0044814	108472427	A/G	0.1716	0.04	CHR	PCA	184
LR	IL12 IL8	15	DRGA0015357	108505209	C/A	0.1706	0.04	CHR	PCA	184
LR	RBC HMG HMT MCV MCH, MCV MCHC HAP	18	ALGA0096931	8587608	T/G	0.2738	0.03	CHR	CCA, PCA	142
LR	IL8 TNF, PC2Cyto	15	ASGA0070317	108794926	G/C	0.1083	0.05	CHR	CCA	185
LR	IL8 TNF	15	H3GA0044820	108848114	C/T	0.3013	0.04	CHR	CCA	185
LR	IL8 TNF	15	ASGA0093834	109215027	T/C	0.2244	0.05	CHR	CCA	185
LR	IL8 TNF	15	ALGA0086678	109394965	G/A	0.2839	0.05	GEN	CCA	185
LR	IL8 TNF	15	ALGA0086703	109971469	C/T	0.2372	0.01	CHR	CCA	186	DYTN
LR	BAS MON	15	ALGA0086800	112624977	C/T	0.07692	0.01	GEN	CCA	187	UNC80
LW	BAS WBC NEU, LYM NEU MON EOS BAS	18	DRGA0016945	25162286	C/T	0.01754	0.0348447	CHR	CCA	147
LW	LYM NEU MON EOS BAS	15	ALGA0086932	117196535	G/A	0.2265	0.00968322	CHR	CCA	189
LR	IL8 TNF	15	H3GA0044951	119984036	T/C	0.2537	0.06	CHR	CCA	190	TNS1
LR	IL8 TNF	15	ASGA0070560	119995203	A/G	0.2523	0.06	CHR	CCA	190
LW	RBC HMG HMT MCV MCH MCHC	NA	ALGA0014284	NA	T/C	0.375	0.0323207	CHR	CCA
LR, LW	BAS MON, IL4 IL10 IL1b IL6, NEU RBC WBC MON BAS	13*	ALGA0073579	203443848*	C/T	0.01 and 0.21	0.01/3.22	GEN	CCA, TATES, mvBIMBAM
LR	RBC HMG HMT MCV MCH, HMG MCHC IL10, HMT HMG MCHC	NA	DRGA0006288	NA	NA	0.01	0	GEN	CCA, TATES
LR	IL4 EOS IL10 IL1b TNF	8*	ALGA0046492	12009041*	C/T	0.007326	0.02	CHR	CCA
LR	HMT HMG MCHC	13*	ALGA0072783	178047886*	G/A	0.01648	0.05	CHR	CCA
LR	RBC HMG HMT MCV MCH, HMG MCHC IL10, HMT HMG MCHC	NA	INRA0020540	NA	NA	0.01	0	GEN	CCA, TATES
LW	RBC HMG HMT MCV MCH MCHC	2*	ALGA0102592	155147655*	G/A	0.3713	0.0460671	CHR	CCA
LR	RBC HMG HMT MCV MCH, HMT HMG MCHC	5*	ALGA0031749	40382432*	C/T	0.4081	0.03	CHR	CCA
LW	LYM NEU MON EOS BAS	NA	ALGA0105830	NA	G/A	0.3411	0.0198744	CHR	CCA
LR	RBC HMG HMT MCV MCH, HMT HMG MCHC	5*	ALGA0031838	47293639*	G/T	0.02656	0.04	CHR	CCA
LW	RBC HMG HMT MCV MCH MCHC	NA	ALGA0120738	NA	G/A	0.1014	0.0221925	CHR	CCA
LR	WBC BAS	NA	ALGA0122704	NA	A/G	0.02656	0.01	GEN	PCA
LR	BAS MON	2*	ASGA0011563	124454475*	C/T	0.4496	0.05	GEN	CCA
LR	WBC NEU MON EOS BAS TNF	10*	ASGA0046381	11955559*	T/G	0.1255	0.03	CHR	CCA
LR	WBC NEU MON EOS BAS TNF	NA	ASGA0096826	NA	T/C	0.2125	0.05	GEN	CCA
LR	IL8 TNF	NA	ASGA0102483	NA	C/T	0.3342	0.04	GEN	CCA
LW	RBC HMG HMT MCV MCH MCHC	2*	ASGA0102908	155136648*	T/C	0.3713	0.0460671	CHR	CCA
LW	IFN IL8 TNF	NA	CASI0003808	NA	NA	0.02242	0.03	GEN	PCA
LR	RBC HMG HMT MCV MCH	NA	DBWU0000913 (rs55618443)	NA	G/A	0.007326	0.01	CHR	CCA
LR	IL6 IL10 IL1b	NA	DIAS0000434	NA	G/A	0.03938	0.03	CHR	CCA
LR	RBC HMG HMT MCV MCH	NA	DIAS0000994	NA	NA	0.03663	0.04	CHR	CCA
LR	IL4 EOS IL10 IL1b TNF	NA	DRGA0006061	NA	NA	0.01	0.01	GEN	CCA
LW, LR	HMG MCH, WBC BAS, PLT RBC WBC	5*	H3GA0016899	80171271*	T/C	0.16 and 0.04	0.0429432	CHR	CCA, PCA
LR	NEU RBC WBC MON BAS	NA	FBF0127SLC47A1	NA	NA	0.1996	0.06	CHR	CCA
LW	RBC HMG HMT MCV MCH MCHC	1*	H3GA0000686	10467169*	G/A	0.2047	0.0500964	CHR	CCA
LW	RBC HMG HMT MCV MCH MCHC	NA	H3GA0000711 (rs81355225)	NA	G/A	0.4347	0.048247	CHR	CCA
LR	WBC HMT EOS HAP IL8	3*	H3GA0009907	76138013*	A/G	0.1016	0.02	CHR	CCA
LW	HMG MCH, PLT RBC WBC	NA	ALGA0103880 ( rs81330926)	NA	T/C	0.01852	0.0350417	CHR	CCA
LR	HMT HMG MCHC	NA	INRA0019232	NA	T/C	0.2903	0.03	CHR	CCA
LR	RBC HMG HMT MCV MCH	NA	INRA0020434	NA	T/C	0.4332	0.06	CHR	CCA
LW	HMG MCH, PLT RBC WBC	NA	ALGA0115368 ( rs81344587)	NA	T/C	0.04094	0.0429432	CHR	CCA
LR	MCV MCHC HAP	18*	M1GA0023051	10661809*	T/C	0.3416	0.01	CHR	PCA
LR	IL4 EOS IL10 IL1b TNF	NA	MARC0001707 ( rs81286746)	NA	T/C	0.00641	0.02	CHR	CCA
LR	WBC NEU MON EOS BAS TNF	NA	MARC0010639 ( rs81261342)	NA	C/T	0.2125	0.05	GEN	CCA
LR	WBC HMT EOS HAP IL8	3*	MARC0013233	76104465*	C/T	0.1007	0.02	CHR	CCA
LR	LYM MON BAS	14*	MARC0030251	48428729*	T/C	0.1859	0.03	CHR	PCA
LW	RBC HMG HMT MCV MCH MCHC	8	rs323551662	41838395	C/G	0.02632	0.028697	CHR	CCA
LR	IFN IL12 IL8	NA	SIRI0000276	NA	NA	0.1401	0.03	CHR	PCA
LW	IFN IL8 TNF	NA	SIRI0001107	NA	NA	0.02242	0.03	GEN	PCA
SSC=Sus scrofa chromosome, SNP=single nucleotide polymorphism, Pos=Position [Mbp] m/M allele=minor/major allele, MAF=minor allele frequency, p-value =adjusted p-value after correction for stratification and multiple testing, BF=Bayesian factor, Gene=selected nearest gene within a progressive number of QTL based on ±1Mbp distance from a significant SNP, LR=Landrace, LW=Large White, BAS=Basophils, …
